# Supplementary material for: Dichlorido(3,5-dimethyl-1H-pyrazole-κN 2)[hydro­tris­(3,5-dimethyl-1H-pyrazol-1-yl-κN 2)borato]chromium(III) tetra­hydro­furan mono­solvate
Source: Acta Crystallogr Sect E Struct Rep Online. 2011 Feb 19;67(Pt 3):m349. doi: 10.1107/S1600536811005344 (PMC3051926; doi:10.1107/S1600536811005344)
Supplement: Supplementary file 1 [file e-67-0m349-sup1.cif]

##############################################################################
###                                                                        ###
###        Electronic paper (Acta Crystallographica Section E)             ###
###                                                                        ###
##############################################################################
#                                                                            #
# This CIF contains the data in a paper accepted for publication in Acta     #
# Crystallographica Section E. It conforms to the requirements of Notes      #
# for Authors for Section E, and has been peer reviewed under the auspices   #
# of the IUCr Commission on Journals.                                        #
#                                                                            #
# Full details of the Crystallographic Information File format               #
# are given in the paper "The Crystallographic Information File (CIF):       #
# a New Standard Archive File for Crystallography" by S. R. Hall, F. H.      #
# Allen and I. D. Brown [Acta Cryst. (1991), A47, 655-685].                  #
#                                                                            #
# The current version of the core CIF dictionary is obtainable from          #
# ftp://ftp.iucr.org/pub/cif_core.dic. The current version number is 2.4.    #
#                                                                            #
# Software is freely available for graphical display of the structure(s) in  #
# this CIF.  For information consult the CIF home page http://www.iucr.org/  #
# cif/home.html                                                              #
#                                                                            #
# This file may be used for bona fide research purposes within the           #
# scientific community so long as proper attribution is given to the journal # 
# article from which it was obtained.                                        #
#                                                                            #
##############################################################################
                                             
data_I
_audit_creation_method     SHELXL-97
_chemical_name_systematic
;
Dichlorido(3,5-dimethyl-1<i>H</i>-pyrazole-\k<i>N</i>^2^)[hydrotris(3,5-
dimethyl-1<i>H</i>-pyrazol-1-yl-\k<i>N</i>^2^)borato]chromium(III)
tetrahydrofuran monosolvate
;
_chemical_name_common     ?
_chemical_formula_moiety     'C24 H38 B Cl2 Cr N8 O'
_chemical_formula_sum     'C24 H38 B Cl2 Cr N8 O'
_chemical_formula_iupac     '[Cr (C15 H22 B N6) Cl2 (C5 H8 N2)], C4 H8 O'
_chemical_formula_weight     588.33
_chemical_melting_point     ?
_symmetry_cell_setting     monoclinic
_symmetry_space_group_name_H-M     'P 21/c'
_symmetry_space_group_name_Hall     '-P 2ybc'
loop_
    _symmetry_equiv_pos_as_xyz
    'x, y, z'
    '-x, y+1/2, -z+1/2'
    '-x, -y, -z'
    'x, -y-1/2, z-1/2'
_cell_length_a     10.9417(13)
_cell_length_b     11.1563(13)
_cell_length_c     24.036(3)
_cell_angle_alpha     90.00
_cell_angle_beta     96.381(2)
_cell_angle_gamma     90.00
_cell_volume     2915.9(6)
_cell_formula_units_Z     4
_cell_measurement_reflns_used     ?
_cell_measurement_theta_min     0.998
_cell_measurement_theta_max     25.5
_cell_measurement_temperature     298(2)
_exptl_crystal_description     block
_exptl_crystal_colour     green
_exptl_crystal_size_max     0.2
_exptl_crystal_size_mid     0.2
_exptl_crystal_size_min     0.2
_exptl_crystal_density_diffrn     1.340
_exptl_crystal_density_meas     ?
_exptl_crystal_density_method     'not measured'
_exptl_crystal_F_000     1236
_exptl_absorpt_coefficient_mu     0.608
_exptl_absorpt_correction_type     multi-scan
_exptl_absorpt_process_details     '(SADABS; Bruker, 2000)'
_exptl_absorpt_correction_T_min     0.886
_exptl_absorpt_correction_T_max     0.886
_exptl_special_details
;
;
_diffrn_ambient_temperature     298(2)
_diffrn_radiation_type     MoK\a
_diffrn_radiation_wavelength     0.71073
_diffrn_radiation_source     'fine-focus sealed tube'
_diffrn_radiation_monochromator     graphite
_diffrn_measurement_device_type     'Bruker SMART CCD area-detector'
_diffrn_measurement_method     '\f and \w'
_diffrn_detector_area_resol_mean     ?
_diffrn_reflns_number     24008
_diffrn_reflns_av_R_equivalents     0.1076
_diffrn_reflns_av_sigmaI/netI     0.0635
_diffrn_reflns_theta_min     1.71
_diffrn_reflns_theta_max     25.50
_diffrn_reflns_theta_full     25.50
_diffrn_measured_fraction_theta_max     0.998
_diffrn_measured_fraction_theta_full     0.998
_diffrn_reflns_limit_h_min     -11
_diffrn_reflns_limit_h_max     13
_diffrn_reflns_limit_k_min     -13
_diffrn_reflns_limit_k_max     13
_diffrn_reflns_limit_l_min     -29
_diffrn_reflns_limit_l_max     29
_diffrn_standards_number     ?
_diffrn_standards_interval_count     ?
_diffrn_standards_interval_time     ?
_diffrn_standards_decay_%     ?
_refine_special_details
;
Refinement of <i>F</i>^2^ against ALL reflections. The weighted <i>R</i>-factor
<i>wR</i> and goodness of fit <i>S</i> are based on <i>F</i>^2^, conventional
<i>R</i>-factors <i>R</i> are based on <i>F</i>, with <i>F</i> set to zero for
negative <i>F</i>^2^. The threshold expression of <i>F</i>^2^ >
\s(<i>F</i>^2^) is used only for calculating <i>R</i>-factors(gt) <i>etc</i>.
and is not relevant to the choice of reflections for refinement.
<i>R</i>-factors based on <i>F</i>^2^ are statistically about twice as large
as those based on <i>F</i>, and <i>R</i>- factors based on ALL data will be
even larger.
;
_reflns_number_total     5422
_reflns_number_gt     4930
_reflns_threshold_expression     I>2\s(I)
_refine_ls_structure_factor_coef     Fsqd
_refine_ls_matrix_type     full
_refine_ls_R_factor_all     0.0956
_refine_ls_R_factor_gt     0.0876
_refine_ls_wR_factor_gt     0.1850
_refine_ls_wR_factor_ref     0.1891
_refine_ls_goodness_of_fit_ref     1.325
_refine_ls_restrained_S_all     1.325
_refine_ls_number_reflns     5422
_refine_ls_number_parameters     351
_refine_ls_number_restraints     0
_refine_ls_hydrogen_treatment     mixed
_refine_ls_weighting_scheme     calc
_refine_ls_weighting_details
         'calc w=1/[\s^2^(Fo^2^)+(0.0478P)^2^+5.8124P] where P=(Fo^2^+2Fc^2^)/3'
_atom_sites_solution_hydrogens     geom
_atom_sites_solution_primary     direct
_atom_sites_solution_secondary     difmap
_refine_ls_shift/su_max     0.061
_refine_ls_shift/su_mean     0.001
_refine_diff_density_max     0.637
_refine_diff_density_min     -0.358
_refine_ls_extinction_method     none
_refine_ls_extinction_coef     ?
loop_
    _atom_type_symbol
    _atom_type_description
    _atom_type_scat_dispersion_real
    _atom_type_scat_dispersion_imag
    _atom_type_scat_source
    'C' 'C' 0.0033 0.0016
                         'International Tables Vol C Tables 4.2.6.8 and 6.1.1.4'
    'H' 'H' 0.0000 0.0000
                         'International Tables Vol C Tables 4.2.6.8 and 6.1.1.4'
    'B' 'B' 0.0013 0.0007
                         'International Tables Vol C Tables 4.2.6.8 and 6.1.1.4'
    'N' 'N' 0.0061 0.0033
                         'International Tables Vol C Tables 4.2.6.8 and 6.1.1.4'
    'O' 'O' 0.0106 0.0060
                         'International Tables Vol C Tables 4.2.6.8 and 6.1.1.4'
    'Cl' 'Cl' 0.1484 0.1585
                         'International Tables Vol C Tables 4.2.6.8 and 6.1.1.4'
    'Cr' 'Cr' 0.3209 0.6236
                         'International Tables Vol C Tables 4.2.6.8 and 6.1.1.4'
_computing_data_collection     'SMART (Bruker, 2000)'
_computing_cell_refinement     'SAINT (Bruker, 2000)'
_computing_data_reduction     'SAINT (Bruker, 2000)'
_computing_structure_solution     'SHELXS97 (Sheldrick, 2008)'
_computing_structure_refinement     'SHELXS97 (Sheldrick, 2008)'
_computing_molecular_graphics     'SHELXTL (Sheldrick, 2008)'
_computing_publication_material     'SHELXTL (Sheldrick, 2008)'
loop_
    _atom_site_type_symbol
    _atom_site_label
    _atom_site_fract_x
    _atom_site_fract_y
    _atom_site_fract_z
    _atom_site_U_iso_or_equiv
    _atom_site_adp_type
    _atom_site_calc_flag
    _atom_site_refinement_flags
    _atom_site_occupancy
    _atom_site_disorder_assembly
    _atom_site_disorder_group
    H H20 -0.049(4) 0.229(4) 0.8535(17) 0.000(14) Uiso d P 1 . .
    Cr Cr1 0.21415(6) 0.13372(6) 0.86917(3) 0.0257(2) Uani d . 1 . .
    Cl Cl1 0.21345(12) 0.33718(10) 0.84889(5) 0.0403(3) Uani d . 1 . .
    Cl Cl2 0.12131(12) 0.17258(13) 0.94879(5) 0.0443(3) Uani d . 1 . .
    O O1 0.8845(5) 0.3794(4) 0.8944(2) 0.0768(14) Uani d . 1 . .
    B B1 0.4295(5) -0.0476(5) 0.8590(3) 0.0390(13) Uani d . 1 . .
    N N1 0.3892(4) 0.1397(4) 0.91225(17) 0.0366(9) Uani d . 1 . .
    N N2 0.4684(3) 0.0481(4) 0.90276(16) 0.0354(9) Uani d . 1 . .
    N N3 0.2138(3) -0.0490(3) 0.88608(16) 0.0324(9) Uani d . 1 . .
    N N4 0.3152(4) -0.1143(3) 0.87563(16) 0.0340(9) Uani d . 1 . .
    N N5 0.2998(3) 0.0980(3) 0.79742(15) 0.0292(8) Uani d . 1 . .
    N N6 0.3927(3) 0.0142(3) 0.80210(16) 0.0324(9) Uani d . 1 . .
    N N7 0.0439(3) 0.1082(3) 0.82229(15) 0.0281(8) Uani d . 1 . .
    N N8 -0.0520(4) 0.1813(4) 0.83032(19) 0.0327(9) Uani d . 1 . .
    C C1 0.3947(6) 0.3210(6) 0.9731(3) 0.0663(18) Uani d . 1 . .
    H H1A 0.3673 0.3722 0.9421 0.099 Uiso calc R 1 . .
    H H1B 0.4560 0.3618 0.9978 0.099 Uiso calc R 1 . .
    H H1C 0.3263 0.3007 0.9930 0.099 Uiso calc R 1 . .
    C C2 0.4486(5) 0.2090(5) 0.9518(2) 0.0435(13) Uani d . 1 . .
    C C3 0.5638(5) 0.1617(6) 0.9677(2) 0.0519(15) Uani d . 1 . .
    H H3 0.6229 0.1929 0.9946 0.062 Uiso calc R 1 . .
    C C4 0.5747(5) 0.0616(6) 0.9367(2) 0.0459(14) Uani d . 1 . .
    C C5 0.6814(5) -0.0219(7) 0.9356(3) 0.070(2) Uani d . 1 . .
    H H5A 0.6545 -0.1028 0.9404 0.105 Uiso calc R 1 . .
    H H5B 0.7439 -0.0017 0.9654 0.105 Uiso calc R 1 . .
    H H5C 0.7142 -0.0148 0.9004 0.105 Uiso calc R 1 . .
    C C6 0.0046(5) -0.0972(6) 0.9141(3) 0.0526(15) Uani d . 1 . .
    H H6A 0.0070 -0.0197 0.9316 0.079 Uiso calc R 1 . .
    H H6B -0.0225 -0.1558 0.9393 0.079 Uiso calc R 1 . .
    H H6C -0.0513 -0.0953 0.8804 0.079 Uiso calc R 1 . .
    C C7 0.1302(5) -0.1293(5) 0.9003(2) 0.0397(12) Uani d . 1 . .
    C C8 0.1793(5) -0.2434(5) 0.8988(2) 0.0451(13) Uani d . 1 . .
    H H8 0.1409 -0.3145 0.9071 0.054 Uiso calc R 1 . .
    C C9 0.2944(5) -0.2318(5) 0.8830(2) 0.0410(12) Uani d . 1 . .
    C C10 0.3865(6) -0.3265(5) 0.8738(3) 0.0609(17) Uani d . 1 . .
    H H10A 0.4042 -0.3241 0.8356 0.091 Uiso calc R 1 . .
    H H10B 0.3538 -0.4037 0.8817 0.091 Uiso calc R 1 . .
    H H10C 0.4607 -0.3125 0.8982 0.091 Uiso calc R 1 . .
    C C11 0.1907(5) 0.2217(5) 0.7202(2) 0.0413(12) Uani d . 1 . .
    H H11A 0.1118 0.1834 0.7141 0.062 Uiso calc R 1 . .
    H H11B 0.2128 0.2520 0.6853 0.062 Uiso calc R 1 . .
    H H11C 0.1871 0.2867 0.7461 0.062 Uiso calc R 1 . .
    C C12 0.2851(4) 0.1326(4) 0.7437(2) 0.0333(10) Uani d . 1 . .
    C C13 0.3698(5) 0.0739(5) 0.7147(2) 0.0396(12) Uani d . 1 . .
    H H13 0.3799 0.0830 0.6770 0.047 Uiso calc R 1 . .
    C C14 0.4356(4) -0.0002(4) 0.7523(2) 0.0365(11) Uani d . 1 . .
    C C15 0.5383(5) -0.0845(6) 0.7431(3) 0.0543(15) Uani d . 1 . .
    H H15A 0.6119 -0.0601 0.7657 0.081 Uiso calc R 1 . .
    H H15B 0.5520 -0.0831 0.7043 0.081 Uiso calc R 1 . .
    H H15C 0.5167 -0.1643 0.7533 0.081 Uiso calc R 1 . .
    C C16 0.0693(5) -0.0696(5) 0.7607(2) 0.0422(12) Uani d . 1 . .
    H H16A 0.1463 -0.0397 0.7508 0.063 Uiso calc R 1 . .
    H H16B 0.0232 -0.1038 0.7283 0.063 Uiso calc R 1 . .
    H H16C 0.0844 -0.1298 0.7892 0.063 Uiso calc R 1 . .
    C C17 -0.0019(4) 0.0306(4) 0.78224(19) 0.0315(10) Uani d . 1 . .
    C C18 -0.1248(5) 0.0575(5) 0.7659(2) 0.0418(12) Uani d . 1 . .
    H H18 -0.1770 0.0179 0.7388 0.050 Uiso calc R 1 . .
    C C19 -0.1540(4) 0.1526(4) 0.7972(2) 0.0399(12) Uani d . 1 . .
    C C20 -0.2733(5) 0.2176(6) 0.7987(3) 0.0641(18) Uani d . 1 . .
    H H20A -0.3247 0.1736 0.8213 0.096 Uiso calc R 1 . .
    H H20B -0.3139 0.2251 0.7614 0.096 Uiso calc R 1 . .
    H H20C -0.2576 0.2960 0.8145 0.096 Uiso calc R 1 . .
    C C21 0.8285(10) 0.3483(8) 0.9424(5) 0.117(4) Uani d . 1 . .
    H H21A 0.8886 0.3138 0.9707 0.141 Uiso calc R 1 . .
    H H21B 0.7636 0.2901 0.9331 0.141 Uiso calc R 1 . .
    C C22 0.7779(10) 0.4587(9) 0.9632(4) 0.114(3) Uani d . 1 . .
    H H22A 0.7904 0.4616 1.0038 0.137 Uiso calc R 1 . .
    H H22B 0.6906 0.4648 0.9511 0.137 Uiso calc R 1 . .
    C C23 0.8465(10) 0.5566(7) 0.9387(4) 0.102(3) Uani d . 1 . .
    H H23A 0.8925 0.6037 0.9678 0.122 Uiso calc R 1 . .
    H H23B 0.7910 0.6091 0.9158 0.122 Uiso calc R 1 . .
    C C24 0.9310(9) 0.4931(7) 0.9039(3) 0.088(2) Uani d . 1 . .
    H H24A 0.9346 0.5348 0.8687 0.105 Uiso calc R 1 . .
    H H24B 1.0134 0.4894 0.9235 0.105 Uiso calc R 1 . .
    H H1 0.504(5) -0.109(4) 0.857(2) 0.037(13) Uiso d . 1 . .
loop_
    _atom_site_aniso_label
    _atom_site_aniso_U_11
    _atom_site_aniso_U_22
    _atom_site_aniso_U_33
    _atom_site_aniso_U_12
    _atom_site_aniso_U_13
    _atom_site_aniso_U_23
    Cr1 0.0216(4) 0.0282(4) 0.0277(4) 0.0017(3) 0.0047(3) 0.0002(3)
    Cl1 0.0453(7) 0.0290(6) 0.0468(7) -0.0007(5) 0.0061(5) 0.0009(5)
    Cl2 0.0448(7) 0.0573(8) 0.0325(6) 0.0046(6) 0.0124(5) -0.0039(6)
    O1 0.080(3) 0.053(3) 0.103(4) -0.007(2) 0.038(3) -0.026(3)
    B1 0.024(3) 0.039(3) 0.055(4) 0.008(2) 0.009(2) 0.009(3)
    N1 0.028(2) 0.042(2) 0.039(2) 0.0012(18) 0.0032(17) -0.0029(19)
    N2 0.025(2) 0.043(2) 0.037(2) 0.0004(18) 0.0010(16) 0.0071(18)
    N3 0.031(2) 0.031(2) 0.036(2) 0.0056(17) 0.0095(17) 0.0056(17)
    N4 0.032(2) 0.032(2) 0.039(2) 0.0058(17) 0.0053(17) 0.0065(17)
    N5 0.025(2) 0.030(2) 0.034(2) 0.0016(16) 0.0105(16) 0.0019(16)
    N6 0.025(2) 0.035(2) 0.039(2) 0.0022(16) 0.0113(16) 0.0010(17)
    N7 0.025(2) 0.0279(19) 0.0328(19) 0.0055(15) 0.0074(15) -0.0001(16)
    N8 0.033(2) 0.026(2) 0.040(2) 0.0021(17) 0.0058(18) -0.0068(19)
    C1 0.056(4) 0.074(4) 0.066(4) -0.007(3) -0.009(3) -0.029(3)
    C2 0.038(3) 0.051(3) 0.040(3) -0.009(2) -0.002(2) -0.002(2)
    C3 0.036(3) 0.077(4) 0.039(3) -0.012(3) -0.010(2) 0.002(3)
    C4 0.028(3) 0.067(4) 0.042(3) -0.003(3) -0.001(2) 0.013(3)
    C5 0.032(3) 0.086(5) 0.088(5) 0.011(3) -0.012(3) 0.017(4)
    C6 0.045(3) 0.056(4) 0.062(4) -0.008(3) 0.027(3) 0.006(3)
    C7 0.039(3) 0.041(3) 0.040(3) -0.004(2) 0.009(2) 0.007(2)
    C8 0.052(3) 0.034(3) 0.051(3) -0.008(2) 0.011(3) 0.014(2)
    C9 0.051(3) 0.035(3) 0.037(3) 0.003(2) 0.004(2) 0.006(2)
    C10 0.074(4) 0.037(3) 0.073(4) 0.017(3) 0.010(3) 0.005(3)
    C11 0.046(3) 0.042(3) 0.036(3) 0.003(2) 0.003(2) 0.009(2)
    C12 0.030(2) 0.033(2) 0.038(3) -0.008(2) 0.008(2) -0.001(2)
    C13 0.038(3) 0.048(3) 0.035(3) -0.004(2) 0.017(2) 0.002(2)
    C14 0.028(2) 0.037(3) 0.048(3) -0.005(2) 0.016(2) -0.003(2)
    C15 0.041(3) 0.058(4) 0.068(4) 0.008(3) 0.024(3) -0.003(3)
    C16 0.038(3) 0.039(3) 0.051(3) -0.009(2) 0.009(2) -0.015(2)
    C17 0.030(2) 0.027(2) 0.037(2) -0.0058(19) 0.007(2) 0.000(2)
    C18 0.035(3) 0.041(3) 0.047(3) -0.009(2) -0.005(2) -0.002(2)
    C19 0.028(3) 0.037(3) 0.053(3) 0.001(2) 0.000(2) 0.003(2)
    C20 0.034(3) 0.058(4) 0.098(5) 0.008(3) -0.001(3) -0.006(4)
    C21 0.121(8) 0.070(5) 0.180(11) 0.000(5) 0.100(8) 0.005(6)
    C22 0.141(9) 0.096(7) 0.116(7) 0.021(6) 0.068(7) -0.018(6)
    C23 0.166(9) 0.060(5) 0.080(5) 0.010(6) 0.015(6) -0.018(4)
    C24 0.126(7) 0.065(5) 0.075(5) -0.014(5) 0.026(5) -0.010(4)
_geom_special_details
;
All e.s.d.'s (except the e.s.d. in the dihedral angle between two l.s. planes)
are estimated using the full covariance matrix. The cell e.s.d.'s are taken
into account individually in the estimation of e.s.d.'s in distances, angles
and torsion angles; correlations between e.s.d.'s in cell parameters are only
used when they are defined by crystal symmetry. An approximate (isotropic)
treatment of cell e.s.d.'s is used for estimating e.s.d.'s involving l.s.
planes.
;
loop_
    _geom_bond_atom_site_label_1
    _geom_bond_atom_site_label_2
    _geom_bond_site_symmetry_2
    _geom_bond_distance
    _geom_bond_publ_flag
    Cr1 N1 . 2.075(4) ?
    Cr1 N3 . 2.078(4) ?
    Cr1 N7 . 2.086(4) ?
    Cr1 N5 . 2.090(4) ?
    Cr1 Cl2 . 2.3054(14) ?
    Cr1 Cl1 . 2.3214(14) ?
    O1 C24 . 1.376(9) ?
    O1 C21 . 1.410(10) ?
    B1 N2 . 1.527(8) ?
    B1 N6 . 1.544(7) ?
    B1 N4 . 1.545(7) ?
    B1 H1 . 1.07(5) ?
    N1 C2 . 1.336(6) ?
    N1 N2 . 1.375(6) ?
    N2 C4 . 1.353(6) ?
    N3 C7 . 1.351(6) ?
    N3 N4 . 1.374(5) ?
    N4 C9 . 1.346(6) ?
    N5 C12 . 1.340(6) ?
    N5 N6 . 1.376(5) ?
    N6 C14 . 1.343(6) ?
    N7 C17 . 1.349(6) ?
    N7 N8 . 1.360(5) ?
    N8 C19 . 1.337(6) ?
    N8 H20 . 0.77(4) ?
    C1 C2 . 1.496(8) ?
    C1 H1A . 0.9600 ?
    C1 H1B . 0.9600 ?
    C1 H1C . 0.9600 ?
    C2 C3 . 1.381(8) ?
    C3 C4 . 1.355(9) ?
    C3 H3 . 0.9300 ?
    C4 C5 . 1.496(8) ?
    C5 H5A . 0.9600 ?
    C5 H5B . 0.9600 ?
    C5 H5C . 0.9600 ?
    C6 C7 . 1.493(7) ?
    C6 H6A . 0.9600 ?
    C6 H6B . 0.9600 ?
    C6 H6C . 0.9600 ?
    C7 C8 . 1.384(7) ?
    C8 C9 . 1.362(7) ?
    C8 H8 . 0.9300 ?
    C9 C10 . 1.493(7) ?
    C10 H10A . 0.9600 ?
    C10 H10B . 0.9600 ?
    C10 H10C . 0.9600 ?
    C11 C12 . 1.498(7) ?
    C11 H11A . 0.9600 ?
    C11 H11B . 0.9600 ?
    C11 H11C . 0.9600 ?
    C12 C13 . 1.385(7) ?
    C13 C14 . 1.370(7) ?
    C13 H13 . 0.9300 ?
    C14 C15 . 1.501(7) ?
    C15 H15A . 0.9600 ?
    C15 H15B . 0.9600 ?
    C15 H15C . 0.9600 ?
    C16 C17 . 1.488(7) ?
    C16 H16A . 0.9600 ?
    C16 H16B . 0.9600 ?
    C16 H16C . 0.9600 ?
    C17 C18 . 1.390(7) ?
    C18 C19 . 1.359(7) ?
    C18 H18 . 0.9300 ?
    C19 C20 . 1.497(7) ?
    C20 H20A . 0.9600 ?
    C20 H20B . 0.9600 ?
    C20 H20C . 0.9600 ?
    C21 C22 . 1.462(11) ?
    C21 H21A . 0.9700 ?
    C21 H21B . 0.9700 ?
    C22 C23 . 1.484(13) ?
    C22 H22A . 0.9700 ?
    C22 H22B . 0.9700 ?
    C23 C24 . 1.493(11) ?
    C23 H23A . 0.9700 ?
    C23 H23B . 0.9700 ?
    C24 H24A . 0.9700 ?
    C24 H24B . 0.9700 ?
loop_
    _geom_angle_atom_site_label_1
    _geom_angle_atom_site_label_2
    _geom_angle_atom_site_label_3
    _geom_angle_site_symmetry_1
    _geom_angle_site_symmetry_3
    _geom_angle
    _geom_angle_publ_flag
    N1 Cr1 N3 . . 87.45(16) ?
    N1 Cr1 N7 . . 173.26(15) ?
    N3 Cr1 N7 . . 87.18(15) ?
    N1 Cr1 N5 . . 86.80(15) ?
    N3 Cr1 N5 . . 89.14(15) ?
    N7 Cr1 N5 . . 89.05(14) ?
    N1 Cr1 Cl2 . . 92.71(12) ?
    N3 Cr1 Cl2 . . 90.66(11) ?
    N7 Cr1 Cl2 . . 91.42(11) ?
    N5 Cr1 Cl2 . . 179.48(11) ?
    N1 Cr1 Cl1 . . 93.14(12) ?
    N3 Cr1 Cl1 . . 179.14(12) ?
    N7 Cr1 Cl1 . . 92.19(11) ?
    N5 Cr1 Cl1 . . 90.26(11) ?
    Cl2 Cr1 Cl1 . . 89.94(5) ?
    C24 O1 C21 . . 106.1(6) ?
    N2 B1 N6 . . 108.9(4) ?
    N2 B1 N4 . . 109.2(4) ?
    N6 B1 N4 . . 107.8(4) ?
    N2 B1 H1 . . 109(3) ?
    N6 B1 H1 . . 112(3) ?
    N4 B1 H1 . . 110(3) ?
    C2 N1 N2 . . 106.4(4) ?
    C2 N1 Cr1 . . 136.2(4) ?
    N2 N1 Cr1 . . 117.2(3) ?
    C4 N2 N1 . . 109.4(4) ?
    C4 N2 B1 . . 130.5(5) ?
    N1 N2 B1 . . 120.1(4) ?
    C7 N3 N4 . . 106.1(4) ?
    C7 N3 Cr1 . . 135.7(3) ?
    N4 N3 Cr1 . . 117.7(3) ?
    C9 N4 N3 . . 109.9(4) ?
    C9 N4 B1 . . 131.0(4) ?
    N3 N4 B1 . . 119.0(4) ?
    C12 N5 N6 . . 106.4(4) ?
    C12 N5 Cr1 . . 136.3(3) ?
    N6 N5 Cr1 . . 117.2(3) ?
    C14 N6 N5 . . 109.7(4) ?
    C14 N6 B1 . . 130.7(4) ?
    N5 N6 B1 . . 119.6(4) ?
    C17 N7 N8 . . 104.7(4) ?
    C17 N7 Cr1 . . 135.4(3) ?
    N8 N7 Cr1 . . 119.9(3) ?
    C19 N8 N7 . . 112.2(4) ?
    C19 N8 H20 . . 124(3) ?
    N7 N8 H20 . . 123(3) ?
    C2 C1 H1A . . 109.5 ?
    C2 C1 H1B . . 109.5 ?
    H1A C1 H1B . . 109.5 ?
    C2 C1 H1C . . 109.5 ?
    H1A C1 H1C . . 109.5 ?
    H1B C1 H1C . . 109.5 ?
    N1 C2 C3 . . 109.4(5) ?
    N1 C2 C1 . . 123.2(5) ?
    C3 C2 C1 . . 127.4(5) ?
    C4 C3 C2 . . 107.3(5) ?
    C4 C3 H3 . . 126.4 ?
    C2 C3 H3 . . 126.4 ?
    N2 C4 C3 . . 107.5(5) ?
    N2 C4 C5 . . 122.7(6) ?
    C3 C4 C5 . . 129.8(5) ?
    C4 C5 H5A . . 109.5 ?
    C4 C5 H5B . . 109.5 ?
    H5A C5 H5B . . 109.5 ?
    C4 C5 H5C . . 109.5 ?
    H5A C5 H5C . . 109.5 ?
    H5B C5 H5C . . 109.5 ?
    C7 C6 H6A . . 109.5 ?
    C7 C6 H6B . . 109.5 ?
    H6A C6 H6B . . 109.5 ?
    C7 C6 H6C . . 109.5 ?
    H6A C6 H6C . . 109.5 ?
    H6B C6 H6C . . 109.5 ?
    N3 C7 C8 . . 109.1(5) ?
    N3 C7 C6 . . 124.3(5) ?
    C8 C7 C6 . . 126.6(5) ?
    C9 C8 C7 . . 107.1(5) ?
    C9 C8 H8 . . 126.5 ?
    C7 C8 H8 . . 126.5 ?
    N4 C9 C8 . . 107.7(5) ?
    N4 C9 C10 . . 122.9(5) ?
    C8 C9 C10 . . 129.4(5) ?
    C9 C10 H10A . . 109.5 ?
    C9 C10 H10B . . 109.5 ?
    H10A C10 H10B . . 109.5 ?
    C9 C10 H10C . . 109.5 ?
    H10A C10 H10C . . 109.5 ?
    H10B C10 H10C . . 109.5 ?
    C12 C11 H11A . . 109.5 ?
    C12 C11 H11B . . 109.5 ?
    H11A C11 H11B . . 109.5 ?
    C12 C11 H11C . . 109.5 ?
    H11A C11 H11C . . 109.5 ?
    H11B C11 H11C . . 109.5 ?
    N5 C12 C13 . . 109.5(4) ?
    N5 C12 C11 . . 123.9(4) ?
    C13 C12 C11 . . 126.6(4) ?
    C14 C13 C12 . . 106.5(4) ?
    C14 C13 H13 . . 126.7 ?
    C12 C13 H13 . . 126.7 ?
    N6 C14 C13 . . 107.8(4) ?
    N6 C14 C15 . . 123.3(5) ?
    C13 C14 C15 . . 128.9(5) ?
    C14 C15 H15A . . 109.5 ?
    C14 C15 H15B . . 109.5 ?
    H15A C15 H15B . . 109.5 ?
    C14 C15 H15C . . 109.5 ?
    H15A C15 H15C . . 109.5 ?
    H15B C15 H15C . . 109.5 ?
    C17 C16 H16A . . 109.5 ?
    C17 C16 H16B . . 109.5 ?
    H16A C16 H16B . . 109.5 ?
    C17 C16 H16C . . 109.5 ?
    H16A C16 H16C . . 109.5 ?
    H16B C16 H16C . . 109.5 ?
    N7 C17 C18 . . 109.5(4) ?
    N7 C17 C16 . . 124.2(4) ?
    C18 C17 C16 . . 126.3(4) ?
    C19 C18 C17 . . 107.0(4) ?
    C19 C18 H18 . . 126.5 ?
    C17 C18 H18 . . 126.5 ?
    N8 C19 C18 . . 106.5(4) ?
    N8 C19 C20 . . 122.8(5) ?
    C18 C19 C20 . . 130.7(5) ?
    C19 C20 H20A . . 109.5 ?
    C19 C20 H20B . . 109.5 ?
    H20A C20 H20B . . 109.5 ?
    C19 C20 H20C . . 109.5 ?
    H20A C20 H20C . . 109.5 ?
    H20B C20 H20C . . 109.5 ?
    O1 C21 C22 . . 106.7(7) ?
    O1 C21 H21A . . 110.4 ?
    C22 C21 H21A . . 110.4 ?
    O1 C21 H21B . . 110.4 ?
    C22 C21 H21B . . 110.4 ?
    H21A C21 H21B . . 108.6 ?
    C21 C22 C23 . . 104.9(7) ?
    C21 C22 H22A . . 110.8 ?
    C23 C22 H22A . . 110.8 ?
    C21 C22 H22B . . 110.8 ?
    C23 C22 H22B . . 110.8 ?
    H22A C22 H22B . . 108.8 ?
    C22 C23 C24 . . 104.2(7) ?
    C22 C23 H23A . . 110.9 ?
    C24 C23 H23A . . 110.9 ?
    C22 C23 H23B . . 110.9 ?
    C24 C23 H23B . . 110.9 ?
    H23A C23 H23B . . 108.9 ?
    O1 C24 C23 . . 106.8(7) ?
    O1 C24 H24A . . 110.4 ?
    C23 C24 H24A . . 110.4 ?
    O1 C24 H24B . . 110.4 ?
    C23 C24 H24B . . 110.4 ?
    H24A C24 H24B . . 108.6 ?
loop_
    _geom_hbond_atom_site_label_D
    _geom_hbond_atom_site_label_H
    _geom_hbond_atom_site_label_A
    _geom_hbond_site_symmetry_A
    _geom_hbond_distance_DH
    _geom_hbond_distance_HA
    _geom_hbond_distance_DA
    _geom_hbond_angle_DHA
    C20 H20C O1 1_455 0.96 2.51 3.265(8) 135
    N8 H20 O1 1_455 0.77(4) 2.11(4) 2.820(6) 153.8
data_global
_journal_date_recd_electronic     2011-01-27
_journal_date_accepted     2011-02-13
_journal_name_full     'Acta Crystallographica, Section E'
_journal_year     2011
_journal_volume     67
_journal_issue      3
_journal_page_first     m349
_journal_page_last     m349
_journal_paper_category     QM
_journal_coeditor_code     BR2160
_publ_contact_author_name     'LiLi Yuan'
_publ_contact_author_address
; Department of Chemistry and Chemical Engineering
Hefei Normal University
Hefei
Anhui 230601
China
;
_publ_contact_author_email     'lily_fish@126.com'
_publ_contact_author_fax     ?
_publ_contact_author_phone     '86 551 3674145'
_publ_section_title
;\
Dichlorido(3,5-dimethyl-1<i>H</i>-pyrazole-\k<i>N</i>^2^)[hydrotris(3,5-\
dimethyl-1<i>H</i>-pyrazol-1-yl-\k<i>N</i>^2^)borato]chromium(III)
tetrahydrofuran monosolvate
;
loop_
    _publ_author_name
    _publ_author_footnote
    _publ_author_address
    'Li-Li Yuan' .
;
Department of Chemistry and Chemical Engineering
Hefei Normal University
Hefei
Anhui 230601
People's Republic of China
;
    'Chen Chen' .
;
Department of Chemistry and Chemical Engineering
Hefei Normal University
Hefei
Anhui 230601
People's Republic of China
;
_publ_section_synopsis     .
