# Supplementary material for: Dichlorido(3,5-dimethyl-1H-pyrazole-κN 2)[hydro­tris­(3,5-dimethyl-1H-pyrazol-1-yl-κN 2)borato]chromium(III) tetra­hydro­furan mono­solvate
Source: Acta Crystallogr Sect E Struct Rep Online. 2011 Feb 19;67(Pt 3):m349. doi: 10.1107/S1600536811005344 (PMC3051926; doi:10.1107/S1600536811005344)
Supplement: Supplementary file 2 [file e-67-0m349-Isup2.hkl]

# 
# h,k,l, Fc-squared, Fo-squared, sigma(Fo-squared) and status flag 
# 
data_I 
_shelx_title ' 090424bm in P2(1)/c' 
_shelx_refln_list_code          4 
_shelx_F_calc_maximum      233.44 
_exptl_crystal_F_000      1236.00 
_reflns_d_resolution_high  0.8255 
 
loop_ 
 _symmetry_equiv_pos_as_xyz 
 'x, y, z' 
 '-x, y+1/2, -z+1/2' 
 '-x, -y, -z' 
 'x, -y-1/2, z-1/2' 
 
_cell_length_a    10.9417 
_cell_length_b    11.1563 
_cell_length_c    24.0361 
_cell_angle_alpha  90.000 
_cell_angle_beta   96.381 
_cell_angle_gamma  90.000 
 
_shelx_F_squared_multiplier     1.000 
 
loop_ 
 _refln_index_h 
 _refln_index_k 
 _refln_index_l 
 _refln_F_squared_calc 
 _refln_F_squared_meas 
 _refln_F_squared_sigma 
 _refln_observed_status 
   1   0   0     3635.69     4152.10    334.31 o 
   2   0   0     8529.11    10413.04    795.64 o 
   3   0   0    10640.52    11895.05    855.84 o 
   4   0   0      150.17      171.25     12.55 o 
   5   0   0     8822.05     9507.52    645.78 o 
   6   0   0      857.25      766.48     42.96 o 
   7   0   0       65.03       16.58     13.73 o 
   8   0   0      582.28      502.41     59.58 o 
   9   0   0     3229.79     2699.93    135.51 o 
  10   0   0     1829.27     1438.69    106.60 o 
  11   0   0     1053.88     1039.46     95.05 o 
  12   0   0     3554.11     2842.09    159.80 o 
  13   0   0       70.63      108.63     36.39 o 
   1   1   0     5266.42     6840.44    493.17 o 
   2   1   0       50.29       60.61      9.87 o 
   3   1   0     2220.37     2229.57    109.44 o 
   4   1   0     8003.10     8808.14    351.77 o 
   5   1   0      667.75      723.44     30.89 o 
   6   1   0     3728.66     3644.82    174.67 o 
   7   1   0      261.27      265.36     14.99 o 
   8   1   0     4109.04     4115.74    245.84 o 
   9   1   0       52.95       37.84     25.31 o 
  10   1   0      745.91      700.44     54.13 o 
  11   1   0     2317.93     2001.35    101.89 o 
  12   1   0       96.60      138.06     42.35 o 
  13   1   0      423.51      481.94     64.34 o 
   0   2   0     1746.72     2069.33    132.27 o 
   1   2   0     1002.90     1217.81     69.32 o 
   2   2   0    11461.55    13359.10    515.84 o 
   3   2   0     3522.40     3850.80    169.70 o 
   4   2   0       73.58       71.53     11.85 o 
   5   2   0       26.18       45.19     12.24 o 
   6   2   0        0.66       -8.39      9.35 o 
   7   2   0       87.40       87.75     16.97 o 
   8   2   0        4.14       -1.25     12.19 o 
   9   2   0      131.55      162.88     21.81 o 
  10   2   0        1.24       17.82     24.25 o 
  11   2   0        0.07       15.39     18.30 o 
  12   2   0      182.87      265.43     42.44 o 
  13   2   0      107.30      177.47     33.62 o 
   1   3   0     3456.58     3645.97    179.95 o 
   2   3   0     4982.03     6158.30    298.71 o 
   3   3   0     3130.62     3661.90    222.19 o 
   4   3   0      175.95      280.36     19.83 o 
   5   3   0     1016.41     1047.59     44.10 o 
   6   3   0     1105.91      971.39     65.14 o 
   7   3   0      441.38      504.64     28.99 o 
   8   3   0       23.14       14.65     14.26 o 
   9   3   0       12.66       27.35     15.49 o 
  10   3   0      447.85      490.86     56.10 o 
  11   3   0      778.48      693.49     56.44 o 
  12   3   0      114.78      176.03     35.95 o 
   0   4   0    21302.19    24828.42   1543.09 o 
   1   4   0     3161.13     3347.49    141.16 o 
   2   4   0     3817.20     4057.54    210.35 o 
   3   4   0     1485.73     1281.59     78.29 o 
   4   4   0        9.11       66.95     12.64 o 
   5   4   0      352.07      273.52     23.40 o 
   6   4   0       14.54       16.53     13.54 o 
   7   4   0     1806.39     1675.39     81.06 o 
   8   4   0       78.07       68.94     19.82 o 
   9   4   0      936.30      932.45     71.76 o 
  10   4   0      423.20      457.06     36.17 o 
  11   4   0      966.06      900.93     64.14 o 
  12   4   0     1222.15      981.13     66.68 o 
   1   5   0    12997.95    15466.43    685.03 o 
   2   5   0     3064.14     3376.21    178.08 o 
   3   5   0     6486.25     6992.79    379.30 o 
   4   5   0     1995.23     2002.01    112.80 o 
   5   5   0     2139.52     2030.15     54.78 o 
   6   5   0     3520.99     3226.81    215.60 o 
   7   5   0      904.65      798.15     53.06 o 
   8   5   0     1323.56     1168.52     62.24 o 
   9   5   0      900.05      835.14     40.01 o 
  10   5   0     1429.68     1258.63     54.17 o 
  11   5   0      959.61      962.10    177.63 o 
  12   5   0        2.78       45.94     29.61 o 
   0   6   0     5788.39     5937.41    427.51 o 
   1   6   0      281.79      291.86     15.61 o 
   2   6   0      457.64      406.39     22.42 o 
   3   6   0     1872.24     1799.23     82.23 o 
   4   6   0      511.18      573.81     43.37 o 
   5   6   0     1685.30     1496.95     66.04 o 
   6   6   0      752.52      696.45     41.37 o 
   7   6   0      309.71      270.92     31.09 o 
   8   6   0      245.28      223.53     29.01 o 
   9   6   0      498.05      507.55     57.45 o 
  10   6   0      110.24      171.56     25.31 o 
  11   6   0      371.33      453.36     37.33 o 
   1   7   0       98.74      133.88     11.48 o 
   2   7   0      284.37      283.69     15.65 o 
   3   7   0       36.81       41.00      8.80 o 
   4   7   0        0.26        8.50     11.45 o 
   5   7   0     1430.16     1161.56     56.68 o 
   6   7   0     1127.31     1019.01     55.25 o 
   7   7   0      302.39      336.59     33.41 o 
   8   7   0      108.20      128.37     23.70 o 
   9   7   0       47.87       66.54     18.96 o 
  10   7   0        8.64       13.97     14.01 o 
  11   7   0       71.96       96.87     17.81 o 
   0   8   0      405.22      352.50     37.67 o 
   1   8   0       62.57       61.68     13.77 o 
   2   8   0     2157.30     1915.16     85.56 o 
   3   8   0       47.86       55.56     12.66 o 
   4   8   0      578.75      546.66     35.32 o 
   5   8   0      246.37      290.37     24.16 o 
   6   8   0       53.33       53.03     19.77 o 
   7   8   0      130.88      149.43     25.91 o 
   8   8   0      169.59      221.10     27.69 o 
   9   8   0       10.80       30.69     14.14 o 
  10   8   0      369.18      434.47     39.66 o 
   1   9   0      398.45      369.89     25.05 o 
   2   9   0       15.61        2.15     11.20 o 
   3   9   0      672.70      601.74     39.81 o 
   4   9   0      145.61      148.65     26.10 o 
   5   9   0      580.78      642.10     41.19 o 
   6   9   0     1831.08     1617.91    124.45 o 
   7   9   0       62.88       65.45     19.46 o 
   8   9   0      336.84      366.42     36.35 o 
   9   9   0      221.81      290.04     31.86 o 
   0  10   0     1493.96     1223.56     66.84 o 
   1  10   0       77.04       49.06     15.58 o 
   2  10   0     1418.12     1208.87     84.37 o 
   3  10   0     1930.36     1561.78    110.91 o 
   4  10   0       36.69       35.53     19.77 o 
   5  10   0      919.19      861.48     64.88 o 
   6  10   0       25.49       54.46     17.97 o 
   7  10   0      392.45      365.65     36.50 o 
   8  10   0       15.71       65.70     17.10 o 
   1  11   0       27.98       42.68     19.51 o 
   2  11   0       52.29       51.65     19.18 o 
   3  11   0      140.78      134.13     23.57 o 
   4  11   0        0.15       13.08     14.58 o 
   5  11   0        9.33       45.66     15.94 o 
   6  11   0        1.48       63.47     14.33 o 
   7  11   0       96.26      121.00     19.66 o 
   0  12   0        0.71       32.74     14.74 o 
   1  12   0        1.00       22.61     13.20 o 
   2  12   0       55.28       72.75     21.40 o 
   3  12   0        1.40       34.64     15.05 o 
   4  12   0      211.19      231.84     28.95 o 
   5  12   0        1.81       39.00     13.63 o 
   6  12   0        3.14       57.79     15.54 o 
   1  13   0        5.76       46.36     16.89 o 
   2  13   0       15.47       16.50     14.03 o 
   3  13   0      127.85      199.29     24.45 o 
 -13   1   1      271.38      305.60     48.33 o 
 -12   1   1       41.41       70.46     26.80 o 
 -11   1   1     1112.64      899.56     64.49 o 
 -10   1   1       27.39       48.59     27.25 o 
  -9   1   1     2247.31     2039.69     83.44 o 
  -8   1   1       17.96       14.26     14.30 o 
  -7   1   1      336.71      274.40     14.95 o 
  -6   1   1      592.43      551.54     25.74 o 
  -5   1   1      298.82      290.63     11.22 o 
  -4   1   1      334.32      318.17     12.66 o 
  -3   1   1      149.46      146.75      6.82 o 
  -2   1   1     1434.36     1898.24     87.31 o 
  -1   1   1    34226.48    40090.64   1599.81 o 
   0   1   1    19065.70    22193.02    840.30 o 
   1   1   1     6801.62     8149.03    326.81 o 
   2   1   1      409.61      394.23     22.05 o 
   3   1   1     2227.64     2462.28    117.59 o 
   4   1   1     1084.43     1156.71     61.04 o 
   5   1   1     1345.38     1531.27     67.62 o 
   6   1   1      604.32      597.13     23.08 o 
   7   1   1       80.67      124.49     14.12 o 
   8   1   1      270.18      223.71     22.84 o 
   9   1   1      139.32      190.71     38.75 o 
  10   1   1      271.80      353.72     50.65 o 
  11   1   1        0.02        5.39     22.75 o 
  12   1   1      330.02      366.18     52.11 o 
  13   1   1      130.08      177.69     35.76 o 
 -13   2   1       59.71      125.88     58.52 o 
 -12   2   1      877.04      748.71     58.56 o 
 -11   2   1      331.35      344.09     50.46 o 
 -10   2   1      154.99      137.37     44.34 o 
  -9   2   1       16.88        7.57     13.17 o 
  -8   2   1      435.47      453.41     27.42 o 
  -7   2   1      465.74      449.70     25.47 o 
  -6   2   1        3.24       -8.10     10.69 o 
  -5   2   1      217.93      240.74     18.79 o 
  -4   2   1      317.82      328.06     25.80 o 
  -3   2   1     1047.54     1299.92     76.13 o 
  -2   2   1      789.16      887.83     35.28 o 
  -1   2   1     2281.43     2623.77    118.30 o 
   0   2   1    11069.08    12569.20    521.08 o 
   1   2   1     1949.21     2037.41    104.35 o 
   2   2   1     9631.52    10249.43    502.07 o 
   3   2   1      317.76      301.17     21.34 o 
   4   2   1       11.94      115.41      7.13 o 
   5   2   1      999.79      984.19     45.15 o 
   6   2   1      163.56      212.10     10.57 o 
   7   2   1      417.44      465.57     26.69 o 
   8   2   1      963.73      859.55     49.85 o 
   9   2   1      580.21      607.71     32.61 o 
  10   2   1        3.71       16.87     23.44 o 
  11   2   1     1189.37     1043.80     69.29 o 
  12   2   1      266.97      318.49     47.08 o 
 -12   3   1      384.86      458.88     58.85 o 
 -11   3   1      823.50      727.81     74.17 o 
 -10   3   1      334.01      371.90     52.11 o 
  -9   3   1      429.95      463.77     31.09 o 
  -8   3   1      388.11      346.04     28.65 o 
  -7   3   1      116.67      116.57     19.04 o 
  -6   3   1      258.68      339.22     28.95 o 
  -5   3   1       38.87       43.26     12.15 o 
  -4   3   1     2040.24     2587.92    127.78 o 
  -3   3   1      596.90      733.21     47.10 o 
  -2   3   1     1292.91     1440.10     58.59 o 
  -1   3   1     4230.80     5227.27    242.19 o 
   0   3   1     4541.82     5099.01    199.36 o 
   1   3   1     6894.06     7753.95    350.78 o 
   2   3   1     2827.47     3155.40    170.43 o 
   3   3   1     4783.44     5234.59    207.38 o 
   4   3   1      300.38      344.10     12.23 o 
   5   3   1     2337.58     2619.15    122.31 o 
   6   3   1     1123.12     1041.42     74.76 o 
   7   3   1        7.35       12.98     12.52 o 
   8   3   1       10.88      -15.79     12.65 o 
   9   3   1      143.50      127.44     24.52 o 
  10   3   1      129.34      125.51     33.14 o 
  11   3   1       89.06       91.37     30.90 o 
  12   3   1      262.49      283.03     44.60 o 
 -12   4   1      117.41      164.62     33.48 o 
 -11   4   1        8.15       54.62     26.39 o 
 -10   4   1       31.59       62.47     17.49 o 
  -9   4   1        3.02      -21.77     19.75 o 
  -8   4   1      242.22      286.53     29.76 o 
  -7   4   1      626.99      644.52     39.80 o 
  -6   4   1     1451.46     1266.01     49.96 o 
  -5   4   1     1512.80     1364.57     84.02 o 
  -4   4   1      698.76      903.35     38.53 o 
  -3   4   1     1105.94     1123.07     79.88 o 
  -2   4   1     3510.86     3710.06    172.21 o 
  -1   4   1      945.45      954.36     49.14 o 
   0   4   1     1098.93     1143.98     47.57 o 
   1   4   1       12.82       12.18      5.66 o 
   2   4   1      319.62      377.10     22.47 o 
   3   4   1     2228.31     2717.65    106.55 o 
   4   4   1      344.28      321.46     16.47 o 
   5   4   1      190.87      204.26     21.64 o 
   6   4   1       28.21       26.14     14.73 o 
   7   4   1      692.06      582.08     32.10 o 
   8   4   1      167.40      181.98     24.95 o 
   9   4   1       67.56       75.01     20.25 o 
  10   4   1      834.04      773.41     42.02 o 
  11   4   1        6.64       73.82     29.97 o 
  12   4   1       14.69       83.71     24.17 o 
 -12   5   1       83.18      133.15     49.33 o 
 -11   5   1      448.41      435.00     55.57 o 
 -10   5   1       59.64       83.19     18.71 o 
  -9   5   1      112.35      130.43     22.51 o 
  -8   5   1       56.08       23.50     17.15 o 
  -7   5   1     1337.06     1258.06     82.10 o 
  -6   5   1      829.86      751.26     34.74 o 
  -5   5   1     1030.81      878.03     72.29 o 
  -4   5   1      194.43      313.53     19.05 o 
  -3   5   1     2534.49     2806.78    155.64 o 
  -2   5   1     1523.99     1604.15     93.81 o 
  -1   5   1     3907.64     4259.38    200.04 o 
   0   5   1      386.22      447.42     24.35 o 
   1   5   1     5051.94     5595.51    274.43 o 
   2   5   1        8.80       10.43      8.13 o 
   3   5   1      473.28      492.12     37.37 o 
   4   5   1     5415.94     5549.32    232.17 o 
   5   5   1     3112.69     2940.38    162.49 o 
   6   5   1      961.40      972.82     46.38 o 
   7   5   1      266.33      238.26     28.13 o 
   8   5   1      137.85      119.16     23.91 o 
   9   5   1       59.01       80.71     23.76 o 
  10   5   1      445.77      506.61     39.10 o 
  11   5   1       20.38      102.04     30.43 o 
  12   5   1      110.44      149.73     34.41 o 
 -11   6   1       15.44       55.86     16.39 o 
 -10   6   1      188.30      224.57     39.19 o 
  -9   6   1      154.04      161.50     25.26 o 
  -8   6   1      897.15      819.61     64.32 o 
  -7   6   1     1517.81     1351.79     70.80 o 
  -6   6   1      887.00      801.69     66.32 o 
  -5   6   1     1490.53     1415.43     72.88 o 
  -4   6   1       65.40       53.10      9.00 o 
  -3   6   1      638.34      462.94     17.14 o 
  -2   6   1      922.31     1012.96     52.06 o 
  -1   6   1     1424.63     1547.28     78.09 o 
   0   6   1       35.52       79.27     15.06 o 
   1   6   1     2097.57     2209.44    120.27 o 
   2   6   1     5502.66     5425.72    254.51 o 
   3   6   1      151.91      222.36     16.91 o 
   4   6   1     2879.38     2761.64    122.60 o 
   5   6   1      159.25      186.78     25.19 o 
   6   6   1     3639.21     3425.71    136.29 o 
   7   6   1      334.91      318.25     32.76 o 
   8   6   1      261.48      248.40     29.93 o 
   9   6   1      461.99      462.61     42.05 o 
  10   6   1       10.29       29.55     16.68 o 
  11   6   1      514.36      527.75     36.54 o 
 -11   7   1      559.65      570.01     40.49 o 
 -10   7   1       16.22       52.85     15.73 o 
  -9   7   1       43.00       73.54     18.43 o 
  -8   7   1      150.99      181.25     26.97 o 
  -7   7   1        7.30       12.86     14.99 o 
  -6   7   1        6.67        5.48     16.69 o 
  -5   7   1        9.53       11.74     12.85 o 
  -4   7   1        1.93       18.12     12.02 o 
  -3   7   1       96.43      123.20     12.42 o 
  -2   7   1      484.45      407.45     17.85 o 
  -1   7   1      235.92      225.56     14.21 o 
   0   7   1      141.26      135.21     15.85 o 
   1   7   1      634.30      529.21     26.11 o 
   2   7   1      756.24      773.65     53.52 o 
   3   7   1        8.92       16.23      7.01 o 
   4   7   1      332.36      296.80     29.49 o 
   5   7   1      920.10      865.95     65.44 o 
   6   7   1       36.27       41.72     19.01 o 
   7   7   1      799.21      702.84     39.81 o 
   8   7   1       50.31       53.93     18.88 o 
   9   7   1       42.62       71.36     18.26 o 
  10   7   1      483.04      512.60     38.77 o 
  11   7   1        0.04       29.65     15.64 o 
 -10   8   1        0.23       29.33     17.49 o 
  -9   8   1       14.25       43.29     15.47 o 
  -8   8   1      217.02      239.50     29.14 o 
  -7   8   1       21.44       38.55     16.54 o 
  -6   8   1        2.07       20.97     12.48 o 
  -5   8   1      409.95      357.94     26.66 o 
  -4   8   1        5.40       11.80     13.00 o 
  -3   8   1       36.84       34.88     11.66 o 
  -2   8   1      939.82      828.34     42.06 o 
  -1   8   1      303.97      311.39     24.30 o 
   0   8   1       55.04       70.09     13.96 o 
   1   8   1      205.68      232.43     19.99 o 
   2   8   1      583.55      473.26     23.55 o 
   3   8   1        0.58       11.46      9.21 o 
   4   8   1      596.71      545.72     36.32 o 
   5   8   1      134.47      175.02     26.79 o 
   6   8   1      123.92      131.09     24.05 o 
   7   8   1      362.31      394.01     37.61 o 
   8   8   1      319.15      316.66     33.64 o 
   9   8   1        4.96       27.40     13.89 o 
  10   8   1       15.46       27.37     22.88 o 
  -9   9   1       44.58       42.78     15.18 o 
  -8   9   1       67.81       78.59     18.42 o 
  -7   9   1      542.57      540.05     43.24 o 
  -6   9   1       58.26       69.68     20.71 o 
  -5   9   1      235.30      258.01     32.17 o 
  -4   9   1      789.54      680.76     40.35 o 
  -3   9   1      273.82      269.03     31.08 o 
  -2   9   1     1405.18     1413.38     62.05 o 
  -1   9   1     2578.81     2306.22    123.94 o 
   0   9   1      211.05      224.34     21.44 o 
   1   9   1     1516.11     1371.32     83.37 o 
   2   9   1      451.39      404.59     27.80 o 
   3   9   1       78.37      103.53     23.52 o 
   4   9   1      107.65      101.72     23.17 o 
   5   9   1      672.61      575.92     40.27 o 
   6   9   1      601.16      619.42     44.73 o 
   7   9   1        2.77       41.49     20.61 o 
   8   9   1       56.88       80.88     18.05 o 
   9   9   1      208.35      233.65     29.84 o 
  -8  10   1      509.99      539.63     42.93 o 
  -7  10   1      256.35      218.47     29.80 o 
  -6  10   1      642.22      677.51     42.50 o 
  -5  10   1     2928.32     2525.72    186.79 o 
  -4  10   1      141.49      138.25     32.12 o 
  -3  10   1      638.97      579.44     41.66 o 
  -2  10   1      523.65      566.80     28.46 o 
  -1  10   1      435.80      457.80     28.94 o 
   0  10   1      700.09      646.07     29.47 o 
   1  10   1      150.07      182.60     21.57 o 
   2  10   1      351.69      377.99     25.10 o 
   3  10   1        1.56       -5.52     17.06 o 
   4  10   1     3027.30     2583.91    138.26 o 
   5  10   1      166.48      178.15     28.21 o 
   6  10   1     1565.43     1310.98     82.30 o 
   7  10   1      645.63      635.85     42.05 o 
   8  10   1       55.22      101.60     19.27 o 
  -7  11   1      398.47      480.04     50.68 o 
  -6  11   1      789.45      739.30     52.05 o 
  -5  11   1       74.65      143.13     22.83 o 
  -4  11   1     1095.45      918.95     71.50 o 
  -3  11   1       68.74      114.44     22.30 o 
  -2  11   1      697.82      624.74     42.29 o 
  -1  11   1     1618.08     1470.69     77.20 o 
   0  11   1      593.23      550.31     29.54 o 
   1  11   1      167.57      154.11     19.35 o 
   2  11   1       77.86       77.20     22.18 o 
   3  11   1      840.83      655.66     41.62 o 
   4  11   1       80.08       76.22     19.19 o 
   5  11   1     1312.98     1115.94     66.86 o 
   6  11   1      159.67      191.01     25.05 o 
   7  11   1       87.41      132.94     39.17 o 
  -6  12   1      145.53      186.43     42.12 o 
  -5  12   1       44.15      130.59     19.60 o 
  -4  12   1        8.27       60.75     17.36 o 
  -3  12   1      394.65      358.13     35.68 o 
  -2  12   1      299.64      342.36     32.94 o 
  -1  12   1       81.48      113.66     19.68 o 
   0  12   1        0.56       34.31     10.53 o 
   1  12   1        3.55       58.32     16.03 o 
   2  12   1       98.87      128.65     20.91 o 
   3  12   1       53.40       99.40     18.35 o 
   4  12   1        2.17       16.58     14.44 o 
   5  12   1       10.39       70.36     15.49 o 
  -3  13   1       48.97       84.22     18.95 o 
  -2  13   1       79.98      104.12     26.52 o 
  -1  13   1       42.94       42.51     17.20 o 
   0  13   1       94.82      153.99     17.93 o 
   1  13   1      134.83      159.65     21.66 o 
   2  13   1       11.20       33.60     23.02 o 
   3  13   1      136.27      172.47     21.57 o 
 -13   0   2      469.54      558.48     89.14 o 
 -12   0   2     1020.82     1035.12     96.16 o 
 -11   0   2     4571.42     4185.27    183.27 o 
 -10   0   2     1959.52     1755.34    114.26 o 
  -9   0   2     2845.42     2501.98    127.29 o 
  -8   0   2     6888.76     6165.72    182.25 o 
  -7   0   2      364.21      310.59     22.26 o 
  -6   0   2     5002.03     5318.08    414.38 o 
  -5   0   2     2220.08     2168.00    225.09 o 
  -4   0   2     3517.68     3830.00    126.41 o 
  -3   0   2       20.77       34.28     10.67 o 
  -2   0   2     2656.46     2703.68    137.91 o 
  -1   0   2    52477.77    67655.55   2665.04 o 
   0   0   2     2932.65     3067.54    186.66 o 
   1   0   2    34395.62    40788.00   2863.67 o 
   2   0   2      188.90      143.34     10.31 o 
   3   0   2    13447.17    14591.22   1080.16 o 
   4   0   2    33561.48    37778.41   2881.67 o 
   5   0   2      481.33      522.12     55.42 o 
   6   0   2     4109.95     3852.35    278.86 o 
   7   0   2      265.61      318.59     23.36 o 
   8   0   2     1646.08     1526.07     97.82 o 
   9   0   2       37.06       39.90     36.12 o 
  10   0   2     1544.66     1314.54    104.93 o 
  11   0   2     2481.95     2038.46    134.12 o 
  12   0   2      234.36      278.32     63.55 o 
  13   0   2     1093.49      875.78     93.11 o 
 -13   1   2        7.95       81.13     34.18 o 
 -12   1   2     1371.70     1057.23    129.78 o 
 -11   1   2      750.33      741.69     57.42 o 
 -10   1   2      170.68      222.01     49.28 o 
  -9   1   2     3011.69     2704.84     94.58 o 
  -8   1   2       76.09       55.65     16.85 o 
  -7   1   2     6163.61     5992.35    288.54 o 
  -6   1   2     5880.21     6588.63    297.45 o 
  -5   1   2      790.84      750.02     28.17 o 
  -4   1   2     5141.67     5886.63    249.93 o 
  -3   1   2      149.70      162.18     15.42 o 
  -2   1   2      288.65      266.88      8.21 o 
  -1   1   2     1331.93     1593.31     63.17 o 
   0   1   2    26282.84    30973.25   1531.56 o 
   1   1   2     5023.74     6091.04    209.91 o 
   2   1   2     3317.53     3888.83    165.63 o 
   3   1   2    22858.89    24968.71   1089.75 o 
   4   1   2        9.40       12.30      5.77 o 
   5   1   2     4580.71     4712.13    220.51 o 
   6   1   2      250.46      311.10     14.99 o 
   7   1   2      348.97      338.04     16.10 o 
   8   1   2       91.82      121.24     19.27 o 
   9   1   2      194.21      222.59     41.20 o 
  10   1   2       38.05       40.57     25.28 o 
  11   1   2      378.83      366.23     55.06 o 
  12   1   2      712.21      717.75     57.50 o 
  13   1   2       12.76      103.34     29.32 o 
 -13   2   2       57.12      118.53     24.82 o 
 -12   2   2       52.44       35.55     24.28 o 
 -11   2   2       17.30       40.91     24.65 o 
 -10   2   2      144.85      143.69     34.98 o 
  -9   2   2      344.09      362.72     27.28 o 
  -8   2   2      645.91      591.75     34.19 o 
  -7   2   2     1537.13     1471.05     78.36 o 
  -6   2   2      146.41      125.74     16.99 o 
  -5   2   2     1153.66     1524.44     60.55 o 
  -4   2   2     3741.66     4750.64    195.79 o 
  -3   2   2       42.76       41.85     10.58 o 
  -2   2   2     5271.31     5830.42    256.64 o 
  -1   2   2    11753.72    14416.18    560.80 o 
   0   2   2     3353.23     3849.02    185.95 o 
   1   2   2      993.79     1082.73     42.30 o 
   2   2   2    14688.76    16834.33    686.60 o 
   3   2   2        2.35        7.20      4.34 o 
   4   2   2     4016.53     4423.04    157.81 o 
   5   2   2      581.83      520.49     28.66 o 
   6   2   2      295.66      340.55     13.89 o 
   7   2   2      208.26      223.47     22.32 o 
   8   2   2       93.69      109.99     18.53 o 
   9   2   2        2.34       -7.54     12.89 o 
  10   2   2      143.90      156.68     36.62 o 
  11   2   2       93.67       97.09     31.84 o 
  12   2   2       34.06       66.82     23.84 o 
 -12   3   2      371.70      428.45     55.60 o 
 -11   3   2      194.34      260.09     52.19 o 
 -10   3   2      182.16      216.05     41.35 o 
  -9   3   2        7.54       14.66     14.30 o 
  -8   3   2      407.46      406.01     28.94 o 
  -7   3   2      527.24      524.14     28.04 o 
  -6   3   2        1.55        0.57     10.63 o 
  -5   3   2       13.41       90.42     14.65 o 
  -4   3   2      123.93      172.50     19.14 o 
  -3   3   2     2365.11     2730.44    109.57 o 
  -2   3   2     2097.27     2573.09    102.53 o 
  -1   3   2     1226.38     1295.60     58.17 o 
   0   3   2     3529.44     3991.04    174.57 o 
   1   3   2     1343.03     1654.80     80.84 o 
   2   3   2    11453.99    12522.95    498.95 o 
   3   3   2     2959.77     3236.01    134.26 o 
   4   3   2      758.68      752.67     31.47 o 
   5   3   2     3543.77     3643.34    150.94 o 
   6   3   2      371.48      390.50     26.20 o 
   7   3   2      462.64      469.70     34.84 o 
   8   3   2        2.03       -4.16     13.54 o 
   9   3   2       20.10       37.82     18.47 o 
  10   3   2      257.48      215.59     44.35 o 
  11   3   2        0.92       23.20     23.40 o 
  12   3   2      172.37      153.80     34.57 o 
 -12   4   2      600.81      553.30     63.19 o 
 -11   4   2      615.86      603.35     63.78 o 
 -10   4   2      884.12      840.68     53.26 o 
  -9   4   2      651.64      571.42     34.99 o 
  -8   4   2     3941.30     3552.76    259.79 o 
  -7   4   2      287.94      277.35     27.33 o 
  -6   4   2     5715.76     5983.19    287.24 o 
  -5   4   2        2.06       18.41     11.40 o 
  -4   4   2     1036.75     1323.75     42.30 o 
  -3   4   2     2108.98     2033.30    101.04 o 
  -2   4   2      137.33      193.49     11.05 o 
  -1   4   2    12535.85    13569.34    528.06 o 
   0   4   2       11.27       16.77      6.09 o 
   1   4   2    11120.59    12455.74    528.68 o 
   2   4   2     3226.69     3553.69    180.31 o 
   3   4   2     4881.56     4632.41    267.39 o 
   4   4   2     2193.04     1904.82     94.60 o 
   5   4   2     2794.94     2641.18    103.83 o 
   6   4   2     2553.84     2173.20    101.06 o 
   7   4   2      302.24      347.91     29.65 o 
   8   4   2      308.98      287.39     36.57 o 
   9   4   2       66.25       89.53     20.34 o 
  10   4   2     1584.63     1377.74     87.46 o 
  11   4   2     1249.25     1096.47     71.68 o 
  12   4   2       73.19       85.55     26.58 o 
 -12   5   2      757.32      733.58     64.47 o 
 -11   5   2      340.78      373.21     72.05 o 
 -10   5   2      541.94      594.97     35.79 o 
  -9   5   2     1558.59     1585.75    108.25 o 
  -8   5   2      115.47       86.43     26.96 o 
  -7   5   2     4816.73     4433.73    179.24 o 
  -6   5   2       13.36      -16.24     12.55 o 
  -5   5   2     2400.01     2065.31    118.99 o 
  -4   5   2       27.68       27.90     11.04 o 
  -3   5   2     2162.05     2071.43     89.20 o 
  -2   5   2    14982.10    16167.86    801.23 o 
  -1   5   2     3550.96     3765.59    170.07 o 
   0   5   2    22820.37    24294.57   1013.40 o 
   1   5   2     3289.15     3478.04    143.43 o 
   2   5   2     8335.27     8755.77    383.51 o 
   3   5   2     8715.21     8415.47    328.47 o 
   4   5   2      822.57      860.82     23.70 o 
   5   5   2     8701.56     8587.75    455.05 o 
   6   5   2      593.66      508.53     32.13 o 
   7   5   2     1550.80     1366.73    107.73 o 
   8   5   2      589.83      544.96     37.50 o 
   9   5   2      763.99      671.19     37.88 o 
  10   5   2      730.76      716.32     39.54 o 
  11   5   2      599.21      560.45     55.21 o 
  12   5   2      489.29      523.23     66.35 o 
 -11   6   2      430.25      504.11     45.17 o 
 -10   6   2      322.48      367.57     37.09 o 
  -9   6   2        1.77       12.11     14.90 o 
  -8   6   2     1282.49     1179.47     60.70 o 
  -7   6   2     1982.18     1713.50    118.74 o 
  -6   6   2     1064.89      965.98     41.05 o 
  -5   6   2      817.81      666.23     34.80 o 
  -4   6   2      648.66      655.06     34.36 o 
  -3   6   2       70.24       38.30      9.28 o 
  -2   6   2        7.07        1.10      7.33 o 
  -1   6   2     1189.29     1029.85     45.83 o 
   0   6   2     1440.07     1267.08     45.73 o 
   1   6   2     2227.63     2052.71     90.77 o 
   2   6   2      198.26      135.39     12.92 o 
   3   6   2       39.84       59.82     11.13 o 
   4   6   2     6538.34     6821.54    268.69 o 
   5   6   2     1652.59     1714.62     75.22 o 
   6   6   2      789.75      664.62     37.60 o 
   7   6   2     1320.22     1197.63     47.88 o 
   8   6   2      346.23      358.06     34.20 o 
   9   6   2       10.83       26.59     17.23 o 
  10   6   2      276.00      291.24     31.65 o 
  11   6   2      323.48      406.83     35.40 o 
 -11   7   2      174.91      212.02     31.93 o 
 -10   7   2       35.87       54.55     15.25 o 
  -9   7   2      131.80      110.65     21.43 o 
  -8   7   2      166.07      174.35     25.28 o 
  -7   7   2      312.81      307.74     31.84 o 
  -6   7   2      118.14      102.79     23.73 o 
  -5   7   2      354.41      388.57     26.27 o 
  -4   7   2      437.90      462.00     26.18 o 
  -3   7   2      342.47      399.39     19.54 o 
  -2   7   2      829.78      779.23     39.24 o 
  -1   7   2     1560.97     1508.12     76.17 o 
   0   7   2     1255.66     1269.12     59.47 o 
   1   7   2      281.65      385.99     18.33 o 
   2   7   2      304.82      395.01     16.14 o 
   3   7   2      979.91     1066.66     59.05 o 
   4   7   2      418.97      493.05     35.57 o 
   5   7   2        1.22       -5.28     14.08 o 
   6   7   2     1298.32     1123.03     70.76 o 
   7   7   2        9.43       16.64     15.21 o 
   8   7   2        1.91       12.05     15.75 o 
   9   7   2       30.39       41.21     16.08 o 
  10   7   2        8.16       51.30     23.53 o 
  11   7   2       44.16       93.86     18.62 o 
 -10   8   2      129.81      201.69     25.97 o 
  -9   8   2       27.85       82.78     17.68 o 
  -8   8   2        6.29       29.66     17.65 o 
  -7   8   2      716.74      709.29     59.18 o 
  -6   8   2      798.38      810.64     67.71 o 
  -5   8   2       83.40      115.20     18.59 o 
  -4   8   2       14.78       12.90     13.04 o 
  -3   8   2     1084.74     1011.49     44.45 o 
  -2   8   2        6.36       -3.62      9.93 o 
  -1   8   2      371.76      376.04     22.61 o 
   0   8   2      269.21      262.62     25.98 o 
   1   8   2     2400.94     2252.89     88.75 o 
   2   8   2       15.05        9.13     15.60 o 
   3   8   2      262.09      279.60     19.63 o 
   4   8   2       37.73       60.38     19.77 o 
   5   8   2       12.24        1.17     16.28 o 
   6   8   2     1313.47     1123.02    128.21 o 
   7   8   2       26.54       32.11     16.62 o 
   8   8   2        4.19       26.85     14.50 o 
   9   8   2      200.46      210.27     27.20 o 
  10   8   2       31.72       56.86     19.00 o 
  -9   9   2      397.33      448.10     38.34 o 
  -8   9   2       22.71       84.59     17.99 o 
  -7   9   2      551.71      503.29     39.02 o 
  -6   9   2      111.92       93.92     22.62 o 
  -5   9   2     1302.01     1182.48     90.89 o 
  -4   9   2      202.72      203.93     29.23 o 
  -3   9   2      275.55      289.92     31.71 o 
  -2   9   2     1201.92     1102.59     64.08 o 
  -1   9   2       71.22       40.02     14.00 o 
   0   9   2     1074.93     1026.38     49.13 o 
   1   9   2      197.83      208.12     20.78 o 
   2   9   2       29.92        9.71     14.07 o 
   3   9   2      248.52      270.01     31.25 o 
   4   9   2      182.41      195.06     28.87 o 
   5   9   2     2197.70     1804.28    102.92 o 
   6   9   2       27.51       28.65     18.20 o 
   7   9   2     1337.60     1139.10     65.57 o 
   8   9   2       79.31       93.02     19.40 o 
   9   9   2      111.44      163.30     21.96 o 
  -8  10   2      281.13      359.01     34.78 o 
  -7  10   2       42.01       56.94     17.40 o 
  -6  10   2      739.13      744.97     50.29 o 
  -5  10   2      229.38      232.77     36.18 o 
  -4  10   2      691.52      623.18     42.64 o 
  -3  10   2      516.18      481.57     39.90 o 
  -2  10   2      111.54      159.13     21.11 o 
  -1  10   2     1843.45     1615.86     94.01 o 
   0  10   2       82.36       88.04     16.16 o 
   1  10   2      406.24      383.61     26.85 o 
   2  10   2      374.11      337.07     28.59 o 
   3  10   2      286.94      356.08     38.89 o 
   4  10   2      896.03      733.08     45.02 o 
   5  10   2      167.81      212.92     29.77 o 
   6  10   2      376.04      412.77     38.62 o 
   7  10   2        3.12       45.29     17.19 o 
   8  10   2      917.28      753.93     63.53 o 
  -7  11   2       36.03       76.24     18.56 o 
  -6  11   2        8.62       38.04     13.92 o 
  -5  11   2       56.82      116.90     21.48 o 
  -4  11   2      224.70      236.09     29.52 o 
  -3  11   2        5.63       -1.44     22.68 o 
  -2  11   2        3.04       -0.49     20.04 o 
  -1  11   2       13.67       42.31     14.18 o 
   0  11   2       32.56       37.96     14.12 o 
   1  11   2       20.16       48.17     16.97 o 
   2  11   2      684.29      653.09     41.47 o 
   3  11   2      442.02      418.61     45.68 o 
   4  11   2       80.74       94.89     20.52 o 
   5  11   2       32.51       83.31     18.52 o 
   6  11   2       21.45       55.36     14.29 o 
   7  11   2        4.14       58.22     16.14 o 
  -6  12   2       57.61      111.67     22.19 o 
  -5  12   2       19.60       54.98     14.39 o 
  -4  12   2       28.94       47.04     15.77 o 
  -3  12   2        9.93       87.04     17.32 o 
  -2  12   2       17.20       67.53     16.67 o 
  -1  12   2      193.48      237.10     27.33 o 
   0  12   2       11.63       41.95     11.00 o 
   1  12   2       87.51      159.48     21.90 o 
   2  12   2        2.09       32.54     14.82 o 
   3  12   2       20.46       41.62     14.85 o 
   4  12   2       13.81       66.67     15.36 o 
   5  12   2      237.40      215.58     26.66 o 
  -3  13   2       10.81       45.37     12.44 o 
  -2  13   2      175.25      213.29     28.96 o 
  -1  13   2       40.06       78.74     15.62 o 
   0  13   2       13.29       43.12     14.46 o 
   1  13   2       82.41       89.05     16.70 o 
   2  13   2        8.45       46.14     15.34 o 
   3  13   2       40.00       67.30     15.93 o 
 -13   1   3       12.36       89.35     34.96 o 
 -12   1   3      284.91      400.35     53.81 o 
 -11   1   3       91.06       77.44     27.99 o 
 -10   1   3      773.27      619.56     49.14 o 
  -9   1   3      378.02      335.59     44.25 o 
  -8   1   3     3075.36     2933.57    228.77 o 
  -7   1   3      155.50      144.75     14.04 o 
  -6   1   3      134.86      164.66     15.19 o 
  -5   1   3      399.32      350.09     20.79 o 
  -4   1   3      576.17      560.11     15.84 o 
  -3   1   3       27.69       44.72      6.47 o 
  -2   1   3    18585.30    23651.06    794.97 o 
  -1   1   3    14290.29    17253.69    674.95 o 
   0   1   3    16852.11    19261.61    926.17 o 
   1   1   3     2693.58     3184.88    124.03 o 
   2   1   3    31124.78    36017.77   1547.87 o 
   3   1   3      108.18      148.52      8.62 o 
   4   1   3     9390.64    10445.40    489.30 o 
   5   1   3     1476.47     1736.76     82.95 o 
   6   1   3      232.70      214.01     13.95 o 
   7   1   3       39.12       30.72      9.17 o 
   8   1   3      502.95      503.29     28.82 o 
   9   1   3      621.95      609.84     53.84 o 
  10   1   3       29.97       44.98     24.20 o 
  11   1   3     1447.51     1213.65     73.54 o 
  12   1   3        1.01       62.60     46.09 o 
 -13   2   3       30.62       64.34     22.18 o 
 -12   2   3       60.40      121.44     28.31 o 
 -11   2   3      268.07      321.78     48.96 o 
 -10   2   3       41.06       84.44     24.78 o 
  -9   2   3     1012.33      911.85     60.11 o 
  -8   2   3        3.77       -3.80     11.90 o 
  -7   2   3     1540.75     1433.41     84.74 o 
  -6   2   3     6316.23     6909.82    401.71 o 
  -5   2   3        3.77        2.09     10.49 o 
  -4   2   3      142.69      114.46     15.11 o 
  -3   2   3     6504.45     7973.67    258.71 o 
  -2   2   3    15896.98    19048.08    699.47 o 
  -1   2   3     2001.25     2288.91     96.28 o 
   0   2   3      541.64      704.74     28.38 o 
   1   2   3    10268.51    12468.96    512.94 o 
   2   2   3       22.89       30.65      6.60 o 
   3   2   3     5369.89     5609.47    242.82 o 
   4   2   3      388.29      405.31     19.52 o 
   5   2   3     4077.53     4824.93    206.37 o 
   6   2   3       89.91      157.95     11.67 o 
   7   2   3     1460.98     1425.30     88.28 o 
   8   2   3       39.48       42.41     15.32 o 
   9   2   3       75.20       68.88     17.65 o 
  10   2   3        5.75       47.44     24.70 o 
  11   2   3       25.97       51.26     43.78 o 
  12   2   3      240.28      259.03     40.50 o 
 -12   3   3       60.33      108.36     27.86 o 
 -11   3   3        2.42       43.37     21.58 o 
 -10   3   3      300.51      252.21     42.62 o 
  -9   3   3      451.00      457.64     31.13 o 
  -8   3   3      728.34      783.37     34.88 o 
  -7   3   3     1314.61     1333.47     62.88 o 
  -6   3   3       25.35       20.68     12.51 o 
  -5   3   3     2637.36     2889.69    152.74 o 
  -4   3   3       58.80       78.49     15.16 o 
  -3   3   3     5640.04     6720.44    343.28 o 
  -2   3   3      269.07      248.73     10.25 o 
  -1   3   3    11514.50    12424.95    529.63 o 
   0   3   3      476.55      540.86     25.29 o 
   1   3   3     1881.10     1949.71     88.21 o 
   2   3   3     1975.71     2028.32     86.73 o 
   3   3   3      149.72      143.99     11.61 o 
   4   3   3     1506.60     1377.08     64.02 o 
   5   3   3      194.78      229.16     11.76 o 
   6   3   3      881.26      925.98     35.62 o 
   7   3   3        0.87       -4.04     12.14 o 
   8   3   3      242.05      252.51     26.61 o 
   9   3   3      406.48      408.71     36.47 o 
  10   3   3      920.30      864.22     61.42 o 
  11   3   3      401.91      424.09     78.33 o 
  12   3   3       34.37       48.85     22.10 o 
 -12   4   3      179.17      222.52     44.29 o 
 -11   4   3        4.00       52.93     20.97 o 
 -10   4   3      287.22      320.68     30.70 o 
  -9   4   3     1062.86      927.52     88.29 o 
  -8   4   3     1334.64     1222.13     62.72 o 
  -7   4   3      536.19      619.25     55.85 o 
  -6   4   3      145.04      162.32     20.64 o 
  -5   4   3      190.15      268.15     26.42 o 
  -4   4   3      132.87      156.58      8.17 o 
  -3   4   3      567.09      582.75     22.44 o 
  -2   4   3     5250.45     6222.31    296.02 o 
  -1   4   3     3616.06     3905.77    161.38 o 
   0   4   3     1879.13     2111.55     98.84 o 
   1   4   3      196.32      188.95     12.07 o 
   2   4   3     6155.26     6579.36    312.95 o 
   3   4   3      887.68     1070.73     48.55 o 
   4   4   3     1929.34     1726.89     67.16 o 
   5   4   3        7.13       26.91      8.30 o 
   6   4   3      173.43      154.75     24.33 o 
   7   4   3       11.51       13.26     14.69 o 
   8   4   3      541.35      558.32     35.02 o 
   9   4   3      468.00      542.62     35.30 o 
  10   4   3       93.74      143.26     25.69 o 
  11   4   3      317.95      357.93     48.54 o 
  12   4   3       54.42      117.95     26.42 o 
 -12   5   3      466.27      512.18     59.44 o 
 -11   5   3       64.54      118.53     49.42 o 
 -10   5   3      512.40      507.16     36.74 o 
  -9   5   3      394.22      452.31     35.86 o 
  -8   5   3      953.39      881.04     41.30 o 
  -7   5   3      182.44      179.23     24.69 o 
  -6   5   3      722.99      761.92     35.24 o 
  -5   5   3        1.52       -4.38     14.56 o 
  -4   5   3      778.13      646.24     34.47 o 
  -3   5   3     1060.92     1024.11     54.19 o 
  -2   5   3     2597.77     2631.18    108.66 o 
  -1   5   3     1549.37     1632.95     68.11 o 
   0   5   3     3037.88     3153.16    118.49 o 
   1   5   3        0.91       -0.51      6.80 o 
   2   5   3      476.92      493.40     28.87 o 
   3   5   3      766.29      909.50     35.16 o 
   4   5   3     4118.98     3679.24    152.11 o 
   5   5   3       38.36       29.03     15.37 o 
   6   5   3      259.09      280.52     28.52 o 
   7   5   3      333.73      291.56     30.26 o 
   8   5   3        5.42        8.77     14.96 o 
   9   5   3     1067.43      943.85     54.38 o 
  10   5   3       17.25       59.50     17.63 o 
  11   5   3      369.27      422.05     80.64 o 
  12   5   3       62.06      115.02     28.38 o 
 -11   6   3      303.78      359.48     35.16 o 
 -10   6   3        4.61       20.26     15.46 o 
  -9   6   3      381.46      364.36     33.71 o 
  -8   6   3      427.31      388.68     39.70 o 
  -7   6   3     2022.68     1890.81     74.81 o 
  -6   6   3     1499.35     1376.58     87.68 o 
  -5   6   3      556.48      629.28     41.51 o 
  -4   6   3     1733.78     1591.85     84.91 o 
  -3   6   3      688.17      730.58     34.06 o 
  -2   6   3     6306.78     6282.60    280.49 o 
  -1   6   3     3033.18     2995.77    112.05 o 
   0   6   3      131.47      110.42     12.32 o 
   1   6   3     3739.81     4056.20    173.41 o 
   2   6   3      203.01      231.36     15.71 o 
   3   6   3      367.77      391.94     26.44 o 
   4   6   3       88.16       97.94     13.43 o 
   5   6   3     8397.76     8168.43    981.63 o 
   6   6   3      376.32      417.81     33.99 o 
   7   6   3      729.36      688.61     38.79 o 
   8   6   3      266.55      274.58     43.52 o 
   9   6   3       12.51       34.32     15.02 o 
  10   6   3     1257.39     1092.81     56.74 o 
  11   6   3       22.70       51.87     15.00 o 
 -11   7   3        3.03       81.14     16.97 o 
 -10   7   3       88.35       78.19     27.51 o 
  -9   7   3        3.41       44.26     14.81 o 
  -8   7   3      127.20      178.48     25.57 o 
  -7   7   3      750.04      661.93     47.78 o 
  -6   7   3     1698.15     1518.19     54.35 o 
  -5   7   3      174.28      162.20     20.66 o 
  -4   7   3       20.04       34.33     16.23 o 
  -3   7   3      131.67      129.03     13.38 o 
  -2   7   3     1016.98     1076.96     55.72 o 
  -1   7   3      186.01      259.70     17.07 o 
   0   7   3      167.01      222.18     16.17 o 
   1   7   3      788.52      745.42     46.45 o 
   2   7   3     1877.43     1720.22     79.99 o 
   3   7   3      273.52      291.98     18.59 o 
   4   7   3        2.46        1.99     11.26 o 
   5   7   3     1749.43     1621.23     83.81 o 
   6   7   3      924.02      742.52     40.00 o 
   7   7   3        8.53       -2.69     15.11 o 
   8   7   3      158.47      189.64     27.56 o 
   9   7   3      147.70      165.34     24.65 o 
  10   7   3       17.69       44.90     20.43 o 
  11   7   3       94.90      115.58     20.10 o 
 -10   8   3      374.34      485.29     33.73 o 
  -9   8   3        0.25       34.42     12.50 o 
  -8   8   3       13.88       57.96     13.95 o 
  -7   8   3       37.56       60.89     15.53 o 
  -6   8   3        8.94       25.65     14.27 o 
  -5   8   3       70.52       55.36     14.88 o 
  -4   8   3       37.45       39.75     14.33 o 
  -3   8   3        0.11       28.52     10.30 o 
  -2   8   3      616.48      564.38     30.45 o 
  -1   8   3      176.87      148.08     19.45 o 
   0   8   3      262.39      316.63     24.74 o 
   1   8   3      277.53      254.76     23.57 o 
   2   8   3     1917.49     1623.96     87.93 o 
   3   8   3       76.85       69.32     16.10 o 
   4   8   3      102.70       98.70     22.41 o 
   5   8   3       70.63       59.23     23.03 o 
   6   8   3        0.15       17.32     16.92 o 
   7   8   3       21.36       40.66     17.32 o 
   8   8   3       24.87       80.06     19.62 o 
   9   8   3        3.80       52.17     19.62 o 
  10   8   3       14.50       36.63     15.10 o 
  -9   9   3        6.67       40.16     14.68 o 
  -8   9   3       10.74       57.79     16.41 o 
  -7   9   3      126.01      122.45     22.48 o 
  -6   9   3      166.41      165.05     26.78 o 
  -5   9   3      280.16      325.75     34.05 o 
  -4   9   3      307.29      350.80     34.46 o 
  -3   9   3       64.60       60.58     21.09 o 
  -2   9   3     1500.34     1307.05     55.34 o 
  -1   9   3        2.91       -6.27     11.73 o 
   0   9   3     1584.66     1386.44     57.74 o 
   1   9   3        1.64       -4.91     15.20 o 
   2   9   3      194.98      175.04     26.25 o 
   3   9   3      122.49      118.48     23.78 o 
   4   9   3        3.56        6.47     17.49 o 
   5   9   3        0.49       -6.05     16.87 o 
   6   9   3      433.75      404.70     37.96 o 
   7   9   3      146.13      170.75     32.75 o 
   8   9   3        7.03       29.18     18.38 o 
   9   9   3      244.61      299.83     32.79 o 
  -8  10   3      313.38      296.90     31.69 o 
  -7  10   3      492.22      513.16     38.80 o 
  -6  10   3     1087.69      950.03     47.62 o 
  -5  10   3      352.05      420.88     38.86 o 
  -4  10   3     1078.68      939.75     45.62 o 
  -3  10   3        0.25        3.98     16.97 o 
  -2  10   3     1911.27     1810.32     84.85 o 
  -1  10   3     1595.64     1405.83     93.20 o 
   0  10   3      604.53      549.61     28.55 o 
   1  10   3      346.05      340.90     25.66 o 
   2  10   3      309.09      297.15     22.29 o 
   3  10   3      249.47      206.24     28.92 o 
   4  10   3        1.37       10.22     17.43 o 
   5  10   3     1442.19     1220.94     53.21 o 
   6  10   3      699.30      654.81     40.24 o 
   7  10   3      795.26      697.56     48.32 o 
   8  10   3      437.85      390.34     37.95 o 
  -7  11   3      125.28      204.99     24.64 o 
  -6  11   3      105.81      150.81     21.72 o 
  -5  11   3      570.97      533.92     40.62 o 
  -4  11   3      142.00      166.75     25.03 o 
  -3  11   3      899.00      856.08     49.65 o 
  -2  11   3      809.97      713.74     44.42 o 
  -1  11   3     1148.89     1014.87     61.96 o 
   0  11   3      979.43      873.89     51.41 o 
   1  11   3      712.03      662.92     37.75 o 
   2  11   3      434.09      407.74     37.39 o 
   3  11   3      319.56      286.59     32.75 o 
   4  11   3      812.21      696.51     39.40 o 
   5  11   3       66.40      106.24     20.74 o 
   6  11   3      258.71      299.29     31.83 o 
   7  11   3       83.28       63.29     16.45 o 
  -6  12   3       33.98       21.13     15.94 o 
  -5  12   3       33.71       52.59     17.81 o 
  -4  12   3       94.98      121.50     20.84 o 
  -3  12   3      282.29      268.71     30.00 o 
  -2  12   3        6.76       35.65     13.52 o 
  -1  12   3        8.78       75.74     16.49 o 
   0  12   3       67.85      103.98     14.53 o 
   1  12   3       38.07       78.20     17.14 o 
   2  12   3      150.63      213.52     26.76 o 
   3  12   3       35.67       70.27     16.18 o 
   4  12   3       38.61       88.10     17.70 o 
   5  12   3      124.34      169.83     22.01 o 
  -3  13   3        6.29       38.24     13.48 o 
  -2  13   3       11.13       50.18     14.65 o 
  -1  13   3      114.04      178.71     37.16 o 
   0  13   3      332.59      345.23     37.73 o 
   1  13   3        5.98       31.33     13.16 o 
   2  13   3        7.95       42.60     13.96 o 
   3  13   3        7.55       33.67     18.41 o 
 -13   0   4       60.84       73.99     37.41 o 
 -12   0   4      343.44      453.18     80.27 o 
 -11   0   4      967.60      904.50     86.83 o 
 -10   0   4      332.54      288.85     63.83 o 
  -9   0   4     7923.41     6913.56    203.68 o 
  -8   0   4       82.13      117.87     41.20 o 
  -7   0   4    14047.38    14703.63   1108.40 o 
  -6   0   4     2527.36     2373.09     70.76 o 
  -5   0   4      845.05      723.62     30.67 o 
  -4   0   4     5739.48     5750.88    228.11 o 
  -3   0   4      226.88      247.58     15.91 o 
  -2   0   4     7022.61     8570.42    335.22 o 
  -1   0   4     1735.33     1922.94    135.89 o 
   0   0   4    13780.94    16766.06    846.83 o 
   1   0   4     5988.12     6492.99    401.49 o 
   2   0   4    25472.15    30538.01   2200.14 o 
   3   0   4     9657.46    10876.09    645.78 o 
   4   0   4     4002.01     4317.29    361.25 o 
   5   0   4    15030.92    15517.22   1189.09 o 
   6   0   4     1637.80     1834.72    146.29 o 
   7   0   4     3966.77     3484.35    363.01 o 
   8   0   4      884.09      882.06     97.45 o 
   9   0   4        4.28       45.91     35.10 o 
  10   0   4     2417.44     2062.75    130.80 o 
  11   0   4     1803.66     1384.84    111.03 o 
  12   0   4     1043.55      857.58     89.79 o 
 -13   1   4       83.64      174.02     32.67 o 
 -12   1   4      138.18      156.62     55.79 o 
 -11   1   4        2.53       35.74     23.51 o 
 -10   1   4      437.00      473.92     52.87 o 
  -9   1   4      571.13      623.95     57.32 o 
  -8   1   4     5057.65     4753.53    254.32 o 
  -7   1   4      746.54      834.60     37.89 o 
  -6   1   4    10292.83    10896.83    153.82 o 
  -5   1   4     3867.28     3850.64     57.38 o 
  -4   1   4      757.39      779.55     26.01 o 
  -3   1   4      828.27      730.82     39.32 o 
  -2   1   4       33.91       40.31      5.19 o 
  -1   1   4     3868.03     4319.35    148.88 o 
   0   1   4        0.21        2.04      3.13 o 
   1   1   4     8207.24     9748.88    384.15 o 
   2   1   4    10197.90    11892.42    486.95 o 
   3   1   4    13883.55    15868.88    638.44 o 
   4   1   4    21581.52    23326.31    982.63 o 
   5   1   4      895.29      952.06     64.22 o 
   6   1   4     2364.72     2340.53    112.26 o 
   7   1   4      182.03      198.20     15.38 o 
   8   1   4      651.39      612.60     29.94 o 
   9   1   4       48.09       63.78     28.59 o 
  10   1   4      525.47      440.95     56.56 o 
  11   1   4      258.34      251.33     44.16 o 
  12   1   4       75.85       82.89     49.60 o 
 -13   2   4       32.51       90.30     25.36 o 
 -12   2   4       21.09      126.19     40.74 o 
 -11   2   4        3.64       -0.92     23.32 o 
 -10   2   4       87.95      101.47     31.37 o 
  -9   2   4       89.51       96.45     17.93 o 
  -8   2   4      676.70      727.38     55.61 o 
  -7   2   4       59.23       84.77     25.44 o 
  -6   2   4      515.30      503.11     31.34 o 
  -5   2   4      540.15      517.44     17.75 o 
  -4   2   4      175.10      198.44     10.35 o 
  -3   2   4     3472.38     4048.79    171.75 o 
  -2   2   4      158.08      182.02      8.00 o 
  -1   2   4    18408.72    22477.55    870.54 o 
   0   2   4     2425.25     2902.34    138.15 o 
   1   2   4    10394.80    12168.94    446.95 o 
   2   2   4      736.84      669.93     23.37 o 
   3   2   4     1317.22     1183.65     44.01 o 
   4   2   4      159.48      212.88     11.45 o 
   5   2   4      361.53      233.56     13.87 o 
   6   2   4      348.40      346.99     15.50 o 
   7   2   4        4.95       -2.99     12.80 o 
   8   2   4      656.72      674.94     32.98 o 
   9   2   4       59.22       52.55     15.47 o 
  10   2   4        6.06       -4.24     29.51 o 
  11   2   4        1.60       45.54     36.07 o 
  12   2   4       12.79       73.60     24.79 o 
 -12   3   4      229.34      278.32     43.48 o 
 -11   3   4        1.40       35.35     23.66 o 
 -10   3   4       94.80      135.23     35.20 o 
  -9   3   4       32.00       45.74     20.31 o 
  -8   3   4      325.44      359.04     28.49 o 
  -7   3   4      365.48      370.45     25.69 o 
  -6   3   4     6006.97     5783.71    174.25 o 
  -5   3   4      699.06      598.00     29.71 o 
  -4   3   4      496.80      439.84     27.62 o 
  -3   3   4      259.90      243.93     12.46 o 
  -2   3   4     4386.28     5162.71    225.12 o 
  -1   3   4     9960.03    11897.94    472.13 o 
   0   3   4     1261.78     1256.77     64.54 o 
   1   3   4      418.77      531.78     19.35 o 
   2   3   4     4176.85     4204.69    181.83 o 
   3   3   4      354.70      328.56     14.19 o 
   4   3   4     2835.75     2636.29     98.88 o 
   5   3   4      285.76      289.70     13.07 o 
   6   3   4      356.21      269.34     24.19 o 
   7   3   4        0.28      -14.56     15.03 o 
   8   3   4      166.77      193.55     25.39 o 
   9   3   4      444.27      458.68     34.39 o 
  10   3   4       14.86       62.94     27.60 o 
  11   3   4      328.92      304.82     50.26 o 
  12   3   4        0.88       67.02     24.90 o 
 -12   4   4      643.86      652.76     54.58 o 
 -11   4   4      602.11      590.42     56.11 o 
 -10   4   4      512.85      578.64     34.34 o 
  -9   4   4     3384.07     2976.38    227.70 o 
  -8   4   4      267.33      326.94     29.57 o 
  -7   4   4     6276.74     5884.63    247.64 o 
  -6   4   4      317.01      364.86     30.88 o 
  -5   4   4     1308.41     1104.86     41.31 o 
  -4   4   4     1008.45      678.49     31.29 o 
  -3   4   4       87.96      182.21     13.65 o 
  -2   4   4     8182.84     8772.73    319.04 o 
  -1   4   4       97.85      102.11      9.81 o 
   0   4   4    11567.65    11744.99    522.54 o 
   1   4   4     2243.65     2199.82    105.61 o 
   2   4   4      888.56      750.05     32.90 o 
   3   4   4     6730.32     7349.47    332.36 o 
   4   4   4       17.20       14.88      7.73 o 
   5   4   4    12635.38    12155.05    620.27 o 
   6   4   4       11.53       -9.56     12.30 o 
   7   4   4      307.43      299.52     28.99 o 
   8   4   4      168.10      166.07     23.92 o 
   9   4   4     1010.14      947.38     70.42 o 
  10   4   4      575.85      584.75     42.20 o 
  11   4   4      410.79      424.39     56.92 o 
  12   4   4       95.65      123.41     31.85 o 
 -12   5   4       58.56      110.75     29.54 o 
 -11   5   4       67.25      125.81     71.22 o 
 -10   5   4      144.55      215.33     26.67 o 
  -9   5   4      805.94      743.25     77.20 o 
  -8   5   4     4110.76     3589.93    228.84 o 
  -7   5   4      392.09      423.78     37.17 o 
  -6   5   4     5647.52     5438.59    257.56 o 
  -5   5   4     3313.38     3151.80     78.42 o 
  -4   5   4     2137.82     2260.93    117.49 o 
  -3   5   4     7952.06     8524.34    376.97 o 
  -2   5   4        0.47        2.41      7.42 o 
  -1   5   4     3502.78     3481.61    115.21 o 
   0   5   4      133.20      149.00     12.60 o 
   1   5   4     7016.47     7101.12    307.95 o 
   2   5   4      238.28      197.67     14.68 o 
   3   5   4     3544.30     3245.47    145.53 o 
   4   5   4    16717.25    16444.39    669.54 o 
   5   5   4       15.43       12.93     11.67 o 
   6   5   4     6243.54     5778.96    279.92 o 
   7   5   4     1498.81     1370.05     98.52 o 
   8   5   4      123.49       82.29     22.32 o 
   9   5   4      894.05      813.29     40.93 o 
  10   5   4     1222.08     1064.18     69.10 o 
  11   5   4      315.41      272.77     67.34 o 
 -11   6   4      108.99      167.12     32.63 o 
 -10   6   4      154.99      208.55     27.04 o 
  -9   6   4      339.77      367.32     33.91 o 
  -8   6   4      269.14      231.97     28.08 o 
  -7   6   4     3097.96     2629.07    172.91 o 
  -6   6   4     2740.93     2512.58     80.45 o 
  -5   6   4      219.54      168.46     22.74 o 
  -4   6   4     2602.12     2269.74     82.44 o 
  -3   6   4      822.71      645.48     43.57 o 
  -2   6   4        4.18        7.62      8.37 o 
  -1   6   4       12.81       66.45     11.28 o 
   0   6   4      675.00      562.26     20.00 o 
   1   6   4      433.84      479.53     23.83 o 
   2   6   4     2948.34     2646.66    102.16 o 
   3   6   4     2974.06     2824.57    126.30 o 
   4   6   4      215.40      249.87     19.55 o 
   5   6   4      995.21     1037.20     35.75 o 
   6   6   4      385.81      370.73     32.76 o 
   7   6   4     1487.55     1234.65     94.56 o 
   8   6   4      342.45      392.69     35.92 o 
   9   6   4       14.23       61.41     19.56 o 
  10   6   4        0.63       10.24     14.21 o 
  11   6   4       36.81       73.59     19.92 o 
 -11   7   4       11.79       44.80     14.56 o 
 -10   7   4        5.61       40.51     14.68 o 
  -9   7   4       15.61       42.44     14.72 o 
  -8   7   4       30.06       34.44     14.35 o 
  -7   7   4       15.45       43.43     13.70 o 
  -6   7   4      778.09      757.97     53.89 o 
  -5   7   4      217.20      251.00     30.69 o 
  -4   7   4      458.91      469.60     29.98 o 
  -3   7   4       27.11       28.88      9.17 o 
  -2   7   4       78.08       76.80     12.90 o 
  -1   7   4      273.59      328.60     23.57 o 
   0   7   4      567.51      584.71     33.98 o 
   1   7   4      291.87      367.50     19.57 o 
   2   7   4      377.32      380.09     19.98 o 
   3   7   4      453.23      448.95     26.65 o 
   4   7   4        0.12       14.05     10.78 o 
   5   7   4      866.67      745.14     31.80 o 
   6   7   4      965.61      779.28     71.00 o 
   7   7   4     1394.27     1246.93     75.37 o 
   8   7   4        4.14       19.22     15.85 o 
   9   7   4       11.55       37.77     20.52 o 
  10   7   4       60.68      136.30     22.55 o 
 -10   8   4       59.66      107.92     16.77 o 
  -9   8   4       44.10       97.86     17.99 o 
  -8   8   4       51.36      105.00     18.79 o 
  -7   8   4      346.00      346.07     34.51 o 
  -6   8   4       13.50        8.80     15.86 o 
  -5   8   4        5.81        5.18     11.57 o 
  -4   8   4      621.82      615.82     36.62 o 
  -3   8   4     1585.93     1406.64     79.57 o 
  -2   8   4     1570.59     1532.68     67.63 o 
  -1   8   4      228.51      202.77     21.01 o 
   0   8   4     2639.69     2649.85    107.38 o 
   1   8   4     1899.75     1674.94     91.88 o 
   2   8   4      205.51      221.36     22.46 o 
   3   8   4       14.39       13.64     12.15 o 
   4   8   4      101.62      142.60     25.06 o 
   5   8   4       38.09       26.50     16.75 o 
   6   8   4        0.24       21.26     16.71 o 
   7   8   4      434.68      366.26     37.39 o 
   8   8   4        0.16       25.85     14.61 o 
   9   8   4      488.22      539.33     40.11 o 
  10   8   4      145.02      211.53     28.64 o 
  -9   9   4       46.55       89.33     17.92 o 
  -8   9   4      372.55      410.04     39.32 o 
  -7   9   4        0.09       15.38     15.36 o 
  -6   9   4     1243.92     1105.96     51.26 o 
  -5   9   4      516.33      569.10     37.89 o 
  -4   9   4     1759.43     1549.54     97.64 o 
  -3   9   4      788.01      644.39     51.92 o 
  -2   9   4       33.51       17.59     13.45 o 
  -1   9   4      803.40      732.18     45.21 o 
   0   9   4      144.89      158.40     21.46 o 
   1   9   4      689.71      651.30     33.36 o 
   2   9   4       80.97      101.55     19.05 o 
   3   9   4        7.15        8.73     16.04 o 
   4   9   4      601.58      599.17     40.31 o 
   5   9   4        4.07        4.30     17.22 o 
   6   9   4      674.34      678.64     43.75 o 
   7   9   4        2.38       44.05     15.66 o 
   8   9   4      800.76      749.39     41.74 o 
   9   9   4      123.75      136.71     20.92 o 
  -8  10   4        2.90       42.42     15.37 o 
  -7  10   4      369.78      404.91     37.92 o 
  -6  10   4      214.87      226.98     28.23 o 
  -5  10   4      464.86      492.17     41.53 o 
  -4  10   4     1043.53      898.28     61.44 o 
  -3  10   4      210.99      243.47     29.96 o 
  -2  10   4      734.23      759.07     42.41 o 
  -1  10   4      253.79      303.20     25.53 o 
   0  10   4     1115.56      943.99     61.42 o 
   1  10   4      254.38      244.62     30.14 o 
   2  10   4      473.15      441.98     30.52 o 
   3  10   4     1188.99      994.40     52.78 o 
   4  10   4       11.60       22.71     16.92 o 
   5  10   4     1290.57     1075.42     49.61 o 
   6  10   4        4.49       50.95     19.48 o 
   7  10   4      319.70      345.51     34.96 o 
   8  10   4      352.44      369.94     36.59 o 
  -7  11   4       59.62       90.08     16.61 o 
  -6  11   4        0.07       79.49     15.07 o 
  -5  11   4       74.87      155.62     22.40 o 
  -4  11   4       73.67      142.10     22.84 o 
  -3  11   4      462.43      460.24     45.01 o 
  -2  11   4       72.79      113.46     22.45 o 
  -1  11   4      199.55      257.60     22.65 o 
   0  11   4       73.31       95.44     15.42 o 
   1  11   4      129.23      140.95     20.20 o 
   2  11   4      437.45      535.25     39.86 o 
   3  11   4      328.86      350.72     35.44 o 
   4  11   4       39.65       82.49     22.20 o 
   5  11   4        8.45       39.71     20.16 o 
   6  11   4       40.62       95.97     17.44 o 
   7  11   4       85.14      146.28     34.25 o 
  -5  12   4       93.70       81.61     18.93 o 
  -4  12   4       84.41      122.14     19.28 o 
  -3  12   4      404.33      488.61     40.77 o 
  -2  12   4       75.74      102.76     18.22 o 
  -1  12   4        4.03       58.78     20.80 o 
   0  12   4      233.43      297.90     24.04 o 
   1  12   4      124.08      175.58     24.44 o 
   2  12   4       74.17      129.16     20.10 o 
   3  12   4        4.03       10.45     12.33 o 
   4  12   4       24.21       49.76     14.99 o 
   5  12   4       58.70      113.18     32.73 o 
  -3  13   4       97.88       91.10     15.71 o 
  -2  13   4        0.18        9.61     12.55 o 
  -1  13   4      333.98      363.77     35.43 o 
   0  13   4      158.23      133.18     21.15 o 
   1  13   4       49.73       92.99     27.09 o 
   2  13   4       63.88       72.12     17.80 o 
 -13   1   5       15.43       52.70     20.17 o 
 -12   1   5       18.60       44.15     21.59 o 
 -11   1   5       38.84       89.90     37.04 o 
 -10   1   5      198.04      207.18     37.46 o 
  -9   1   5     1827.35     1649.56    115.46 o 
  -8   1   5      133.47      134.30     18.23 o 
  -7   1   5     2491.95     2645.48     59.97 o 
  -6   1   5        1.80       31.42     11.69 o 
  -5   1   5      509.65      537.06     19.01 o 
  -4   1   5     3953.95     4312.33    110.99 o 
  -3   1   5      595.39      678.68     27.78 o 
  -2   1   5       45.85      103.97      7.52 o 
  -1   1   5     5347.50     6027.81    144.25 o 
   0   1   5      941.79     1059.78     34.42 o 
   1   1   5     6641.63     7306.68    260.45 o 
   2   1   5    11317.15    12502.91    482.47 o 
   3   1   5     2915.87     3029.22    106.57 o 
   4   1   5      251.55      198.09     11.97 o 
   5   1   5     2161.21     1967.16    102.67 o 
   6   1   5      299.42      254.75     16.06 o 
   7   1   5      179.04      237.40     16.76 o 
   8   1   5      231.61      263.94     25.59 o 
   9   1   5      214.07      226.36     42.97 o 
  10   1   5      929.97      798.29     85.54 o 
  11   1   5        1.58       23.43     19.28 o 
  12   1   5      240.99      247.55     40.57 o 
 -13   2   5       12.90       80.90     22.75 o 
 -12   2   5       32.34      128.23     28.58 o 
 -11   2   5       35.76       19.57     20.36 o 
 -10   2   5      180.77      239.48     40.75 o 
  -9   2   5       73.60       75.86     16.90 o 
  -8   2   5     2107.21     1859.62     70.67 o 
  -7   2   5     6898.95     6784.54    105.44 o 
  -6   2   5     1418.65     1619.28     39.33 o 
  -5   2   5     3245.51     2991.17     79.96 o 
  -4   2   5       17.82       35.38      6.87 o 
  -3   2   5     5748.38     6704.27    235.28 o 
  -2   2   5     1123.59     1192.10     44.33 o 
  -1   2   5     9232.77    10678.23    461.34 o 
   0   2   5      841.90     1108.92     52.24 o 
   1   2   5     2165.73     2093.31     78.61 o 
   2   2   5      228.64      396.66     18.16 o 
   3   2   5       29.66       49.26      7.52 o 
   4   2   5    11566.73    13100.13    562.41 o 
   5   2   5     1994.05     2165.90     74.73 o 
   6   2   5      879.53      888.36     33.74 o 
   7   2   5     1344.28     1261.09     75.67 o 
   8   2   5       72.21       81.69     23.37 o 
   9   2   5      315.60      381.35     37.92 o 
  10   2   5        5.71       -4.54     28.03 o 
  11   2   5      211.50      227.06     40.08 o 
  12   2   5        7.97       17.30     42.63 o 
 -12   3   5        2.84       36.36     23.65 o 
 -11   3   5       27.03       75.17     26.68 o 
 -10   3   5     1040.65      913.41     60.34 o 
  -9   3   5      434.01      411.67     36.80 o 
  -8   3   5      540.18      566.87     48.30 o 
  -7   3   5     1006.97      958.58     46.71 o 
  -6   3   5     1187.22      974.08     39.14 o 
  -5   3   5      319.32      255.46     38.94 o 
  -4   3   5      107.55       83.75     11.82 o 
  -3   3   5     2594.57     2531.70    101.65 o 
  -2   3   5     1402.31     1557.64     65.53 o 
  -1   3   5     4816.81     5819.00    259.76 o 
   0   3   5      851.72      777.05     34.00 o 
   1   3   5     1714.04     2115.04     94.69 o 
   2   3   5     3764.27     3974.66    148.07 o 
   3   3   5      280.38      212.87     12.09 o 
   4   3   5      448.84      460.38     24.03 o 
   5   3   5     3959.65     3868.21    128.51 o 
   6   3   5      346.61      304.18     16.57 o 
   7   3   5        0.54        6.60     13.32 o 
   8   3   5       77.60       45.11     18.33 o 
   9   3   5        2.51       19.89     18.36 o 
  10   3   5      466.50      438.72     57.32 o 
  11   3   5      241.81      269.23     46.57 o 
  12   3   5       97.48      181.16     33.85 o 
 -12   4   5       96.58       97.45     58.56 o 
 -11   4   5        0.25       56.41     24.33 o 
 -10   4   5       93.24      114.52     20.70 o 
  -9   4   5     1488.15     1386.59     72.62 o 
  -8   4   5      102.10      123.31     28.27 o 
  -7   4   5        0.49       16.98     16.35 o 
  -6   4   5      940.49      954.08     41.36 o 
  -5   4   5     1341.60     1420.02     40.16 o 
  -4   4   5      875.31      834.09     33.57 o 
  -3   4   5      310.78      340.00     23.70 o 
  -2   4   5      326.11      264.98     10.74 o 
  -1   4   5     1941.53     2050.00     92.20 o 
   0   4   5     1107.75     1253.66     52.06 o 
   1   4   5     7153.14     7975.33    309.38 o 
   2   4   5      195.60      170.85     13.10 o 
   3   4   5     1434.36     1259.18     58.62 o 
   4   4   5       37.04       39.07      9.74 o 
   5   4   5      199.38      191.78     19.82 o 
   6   4   5      567.61      601.41     32.02 o 
   7   4   5       70.55       99.23     21.21 o 
   8   4   5      257.69      270.35     33.12 o 
   9   4   5        6.04       35.26     17.72 o 
  10   4   5       71.83      149.67     23.50 o 
  11   4   5       33.60       69.60     24.36 o 
  12   4   5      150.27      204.10     52.01 o 
 -12   5   5        0.14       73.57     37.83 o 
 -11   5   5       81.94      124.34     29.94 o 
 -10   5   5      467.25      491.09     39.32 o 
  -9   5   5       26.41       38.85     17.01 o 
  -8   5   5     1492.53     1425.89     71.72 o 
  -7   5   5      288.93      323.61     46.32 o 
  -6   5   5      233.86      228.71     25.56 o 
  -5   5   5      157.26      105.06     18.65 o 
  -4   5   5     2349.48     2090.13    113.86 o 
  -3   5   5        3.36        8.57      5.51 o 
  -2   5   5      464.05      440.41     26.54 o 
  -1   5   5     5226.70     5309.23    262.81 o 
   0   5   5     1555.33     1448.70     71.86 o 
   1   5   5     2534.88     2257.42     97.55 o 
   2   5   5     2733.30     2547.43    110.33 o 
   3   5   5      792.87      818.89     40.15 o 
   4   5   5     1153.01     1157.87     48.19 o 
   5   5   5     2671.93     2525.88    142.99 o 
   6   5   5       35.72       29.46     17.85 o 
   7   5   5        0.47       -7.90     14.90 o 
   8   5   5       58.43       74.82     20.57 o 
   9   5   5       56.87       71.06     18.66 o 
  10   5   5      738.91      712.04     39.06 o 
  11   5   5      121.21      179.85     55.15 o 
 -11   6   5        0.61       45.53     13.63 o 
 -10   6   5      293.36      349.59     48.84 o 
  -9   6   5      275.16      305.43     32.03 o 
  -8   6   5      314.90      336.16     28.98 o 
  -7   6   5     1120.11     1075.31     62.23 o 
  -6   6   5      844.08      759.71     36.87 o 
  -5   6   5     1769.92     1740.99     68.61 o 
  -4   6   5      994.74      986.76     45.28 o 
  -3   6   5     5173.27     5495.85    216.58 o 
  -2   6   5        9.48       15.93      8.39 o 
  -1   6   5     1686.59     1725.29     67.48 o 
   0   6   5     2694.70     2735.57    109.45 o 
   1   6   5       85.69       75.67     11.70 o 
   2   6   5      706.86      505.89     21.20 o 
   3   6   5      773.89      690.87     34.28 o 
   4   6   5     3311.40     3291.39    115.04 o 
   5   6   5     1519.02     1401.24    102.36 o 
   6   6   5     1238.90     1071.52     44.51 o 
   7   6   5       51.77       83.29     22.22 o 
   8   6   5      207.18      235.91     30.01 o 
   9   6   5     1895.70     1523.83     74.40 o 
  10   6   5       16.79       22.52     14.11 o 
  11   6   5       94.01      139.91     29.19 o 
 -11   7   5      194.42      221.67     29.41 o 
 -10   7   5       33.25       64.03     13.75 o 
  -9   7   5      180.72      238.77     31.47 o 
  -8   7   5      278.60      263.34     26.41 o 
  -7   7   5      306.08      345.76     37.73 o 
  -6   7   5     1381.91     1180.99     84.43 o 
  -5   7   5       46.00       69.55     18.53 o 
  -4   7   5      281.34      322.35     27.86 o 
  -3   7   5      237.74      273.66     17.86 o 
  -2   7   5     1796.49     1696.84     53.49 o 
  -1   7   5        0.73       -4.98      8.51 o 
   0   7   5       18.70       30.17     10.54 o 
   1   7   5      122.46      152.34     16.97 o 
   2   7   5      296.19      298.79     18.91 o 
   3   7   5      361.93      375.71     21.07 o 
   4   7   5      194.08      208.04     21.56 o 
   5   7   5       26.20       12.37     12.01 o 
   6   7   5      264.41      245.21     30.18 o 
   7   7   5        1.28       19.55     16.21 o 
   8   7   5      228.14      266.37     32.09 o 
   9   7   5       14.88       68.99     17.82 o 
  10   7   5       56.89      110.82     18.53 o 
 -10   8   5        1.74       29.12     13.30 o 
  -9   8   5      161.99      211.64     23.79 o 
  -8   8   5       37.31       65.34     16.98 o 
  -7   8   5       95.08      122.63     19.21 o 
  -6   8   5       15.95       30.03     16.45 o 
  -5   8   5        0.75        8.79     14.75 o 
  -4   8   5       34.26       53.43     17.32 o 
  -3   8   5      164.50      207.73     18.30 o 
  -2   8   5      120.38      142.18     15.99 o 
  -1   8   5        0.37       28.38     10.81 o 
   0   8   5      428.11      439.06     23.07 o 
   1   8   5     1380.42     1243.05     83.82 o 
   2   8   5       54.45       62.39     15.63 o 
   3   8   5      189.52      164.34     20.83 o 
   4   8   5       91.53      107.76     23.52 o 
   5   8   5       44.35       24.51     17.16 o 
   6   8   5      112.24      106.62     21.23 o 
   7   8   5      341.61      326.60     34.95 o 
   8   8   5       95.67      102.26     19.06 o 
   9   8   5       70.76      111.24     22.25 o 
  10   8   5       56.02      113.18     20.41 o 
  -9   9   5        4.46       37.13     23.34 o 
  -8   9   5      192.67      235.90     24.62 o 
  -7   9   5       45.71       84.94     16.52 o 
  -6   9   5       45.29       63.19     18.89 o 
  -5   9   5       66.66       61.36     20.76 o 
  -4   9   5      105.01      104.42     32.97 o 
  -3   9   5      150.50      138.66     28.95 o 
  -2   9   5     2107.53     1848.99     86.54 o 
  -1   9   5      863.08      794.54     33.09 o 
   0   9   5        8.13       -5.09     12.95 o 
   1   9   5     2470.57     2122.04    106.50 o 
   2   9   5      628.88      630.16     33.37 o 
   3   9   5      440.65      466.21     37.93 o 
   4   9   5       21.11       32.58     17.71 o 
   5   9   5        1.15       39.03     18.28 o 
   6   9   5     1122.03      906.46     45.79 o 
   7   9   5        4.70       44.27     15.37 o 
   8   9   5      340.79      348.55     35.29 o 
   9   9   5       20.35       46.58     26.80 o 
  -8  10   5       50.17       43.49     15.42 o 
  -7  10   5      449.58      446.42     39.17 o 
  -6  10   5        1.33       41.05     14.65 o 
  -5  10   5      701.17      675.18     51.34 o 
  -4  10   5      105.48      153.75     26.50 o 
  -3  10   5     3265.49     2461.29     80.84 o 
  -2  10   5      381.43      366.65     26.42 o 
  -1  10   5      406.37      395.97     35.06 o 
   0  10   5      720.39      688.62     32.54 o 
   1  10   5      167.49      183.50     23.66 o 
   2  10   5     1685.19     1436.83     80.73 o 
   3  10   5      189.51      216.56     30.01 o 
   4  10   5      247.59      245.89     31.12 o 
   5  10   5      136.88      120.30     24.46 o 
   6  10   5       93.57       87.20     18.07 o 
   7  10   5      341.84      319.49     34.23 o 
   8  10   5      286.29      367.10     37.10 o 
  -7  11   5       52.13       82.38     29.67 o 
  -6  11   5      384.28      445.38     38.68 o 
  -5  11   5        5.40       47.40     14.67 o 
  -4  11   5      491.58      518.34     42.09 o 
  -3  11   5       30.73       55.16     17.26 o 
  -2  11   5      998.45      913.14     67.12 o 
  -1  11   5     1066.35     1027.13     76.10 o 
   0  11   5     1291.72     1170.09     68.21 o 
   1  11   5      566.69      620.32     30.80 o 
   2  11   5        0.11       50.68     17.30 o 
   3  11   5      151.38      178.48     26.11 o 
   4  11   5       60.85       99.92     23.69 o 
   5  11   5      353.77      370.66     36.05 o 
   6  11   5       46.79       97.77     17.42 o 
   7  11   5      295.21      312.31     33.84 o 
  -5  12   5        0.87       54.05     13.91 o 
  -4  12   5        0.13       54.83     24.27 o 
  -3  12   5       74.23      153.07     22.85 o 
  -2  12   5       97.91      157.78     39.17 o 
  -1  12   5      314.79      372.70     33.48 o 
   0  12   5       24.80      101.08     13.21 o 
   1  12   5       67.57       55.26     17.29 o 
   2  12   5       12.12       89.35     16.64 o 
   3  12   5        7.90       58.73     17.39 o 
   4  12   5       33.03       99.68     26.13 o 
   5  12   5        3.13       37.39     13.45 o 
  -3  13   5       15.28       68.09     14.40 o 
  -2  13   5       71.68      104.24     16.95 o 
  -1  13   5      358.40      330.58     31.42 o 
   0  13   5        0.04       72.57     15.13 o 
   1  13   5       88.77      131.66     18.89 o 
   2  13   5        1.23       57.31     14.81 o 
 -13   0   6      873.54      859.43     86.64 o 
 -12   0   6      202.53      261.69     59.58 o 
 -11   0   6      206.14      179.66     49.14 o 
 -10   0   6      404.79      442.37     67.89 o 
  -9   0   6     1682.79     1584.36     98.38 o 
  -8   0   6     4396.83     4335.83    145.95 o 
  -7   0   6      606.36      633.31     66.60 o 
  -6   0   6     4113.31     4167.39    104.15 o 
  -5   0   6     6699.93     6741.61     90.00 o 
  -4   0   6     4781.33     5160.02    168.44 o 
  -3   0   6    15012.74    16668.20    702.83 o 
  -2   0   6     4136.25     4740.80    175.42 o 
  -1   0   6    52535.13    63475.99   4491.10 o 
   0   0   6    26174.34    30427.88   1380.08 o 
   1   0   6    54495.23    59915.65   3116.43 o 
   2   0   6     3250.20     3288.36    188.04 o 
   3   0   6    29552.23    31643.78   2186.68 o 
   4   0   6    26066.20    28681.47   1937.40 o 
   5   0   6      842.44      906.55     81.10 o 
   6   0   6     9138.39     8874.39    763.41 o 
   7   0   6     7728.28     6456.90    119.45 o 
   8   0   6      524.88      568.78     33.19 o 
   9   0   6      504.91      490.49     78.61 o 
  10   0   6      667.31      606.42     89.32 o 
  11   0   6      864.05      663.69     76.76 o 
  12   0   6        0.57        5.63     26.42 o 
 -13   1   6      117.35      195.61     76.11 o 
 -12   1   6       27.31       64.42     34.50 o 
 -11   1   6      136.46      153.30     32.93 o 
 -10   1   6        1.19       36.57     19.65 o 
  -9   1   6     1302.39     1148.03    106.14 o 
  -8   1   6       64.23       99.48     18.94 o 
  -7   1   6     9907.98     9456.53    161.63 o 
  -6   1   6     1830.93     1886.11     36.79 o 
  -5   1   6     6404.89     7237.87    246.07 o 
  -4   1   6     9380.54    11015.07    404.30 o 
  -3   1   6      108.47      157.51      8.32 o 
  -2   1   6    12709.82    15058.86    613.68 o 
  -1   1   6        1.63       -1.09      3.73 o 
   0   1   6    11844.04    13800.77    553.39 o 
   1   1   6     6177.78     7027.07    253.06 o 
   2   1   6        2.79        8.36      4.83 o 
   3   1   6     5997.88     6071.15    258.92 o 
   4   1   6     1359.41     1226.82     45.71 o 
   5   1   6     5049.80     5056.08    201.72 o 
   6   1   6      713.89      681.30     33.96 o 
   7   1   6     7005.58     6787.14    347.81 o 
   8   1   6      780.11      675.95     33.49 o 
   9   1   6       60.13       69.82     30.02 o 
  10   1   6     1038.33      938.36     64.09 o 
  11   1   6        0.14       14.69     43.65 o 
  12   1   6      132.90      184.07     34.93 o 
 -13   2   6       45.70       84.42     25.44 o 
 -12   2   6       59.16       88.18     27.56 o 
 -11   2   6        0.14       39.67     19.65 o 
 -10   2   6      737.33      724.64     51.26 o 
  -9   2   6        0.19       22.83     11.96 o 
  -8   2   6       39.03       62.73     16.36 o 
  -7   2   6        3.39       11.11     13.60 o 
  -6   2   6      296.46      342.53     15.72 o 
  -5   2   6      197.41      218.27     30.24 o 
  -4   2   6     1298.27     1300.62     56.28 o 
  -3   2   6      871.87     1044.32     30.63 o 
  -2   2   6     1818.87     1913.27     77.45 o 
  -1   2   6      969.91      872.42     47.35 o 
   0   2   6    11384.24    12322.74    433.87 o 
   1   2   6      283.30      449.86     15.43 o 
   2   2   6     1310.61     1525.00     62.84 o 
   3   2   6     2095.49     2202.44     81.28 o 
   4   2   6      258.80      333.39     14.84 o 
   5   2   6       45.62       15.91      7.57 o 
   6   2   6     1297.19     1292.78     73.29 o 
   7   2   6      172.45      185.61     24.12 o 
   8   2   6      644.75      675.47     40.30 o 
   9   2   6      764.60      616.48     34.48 o 
  10   2   6      200.68      231.99     43.37 o 
  11   2   6       61.34       86.36     28.17 o 
  12   2   6        0.11       32.43     20.55 o 
 -12   3   6      191.82      235.09     39.21 o 
 -11   3   6       43.01       32.80     21.40 o 
 -10   3   6      366.78      393.71     47.56 o 
  -9   3   6       52.73       67.03     18.72 o 
  -8   3   6       79.93       95.28     21.09 o 
  -7   3   6      532.17      478.54     31.72 o 
  -6   3   6     1377.67     1284.76     44.04 o 
  -5   3   6       19.36       38.07      6.62 o 
  -4   3   6      839.94      942.66     25.37 o 
  -3   3   6     2841.60     2983.55    105.68 o 
  -2   3   6     9218.92    10210.22    437.45 o 
  -1   3   6      265.43      267.46     16.97 o 
   0   3   6      365.44      339.89     16.89 o 
   1   3   6      174.27      226.12     11.18 o 
   2   3   6     1211.38     1374.37     66.43 o 
   3   3   6       83.28       65.36      9.19 o 
   4   3   6      592.19      622.91     22.60 o 
   5   3   6      408.13      467.23     17.60 o 
   6   3   6       35.89       83.51     10.97 o 
   7   3   6     1185.50     1123.99     44.60 o 
   8   3   6       77.18      101.71     21.53 o 
   9   3   6        5.68       27.91     14.14 o 
  10   3   6      285.25      296.39     46.37 o 
  11   3   6       23.43       87.69     41.43 o 
  12   3   6      152.18      152.86     31.40 o 
 -12   4   6      443.85      529.23     50.18 o 
 -11   4   6        2.16       34.30     19.48 o 
 -10   4   6      287.91      349.44     31.62 o 
  -9   4   6       15.66       49.51     16.42 o 
  -8   4   6     4577.71     4516.05    162.85 o 
  -7   4   6      840.54      870.78     76.85 o 
  -6   4   6     4559.40     4290.79     71.26 o 
  -5   4   6     1584.20     1344.26     45.64 o 
  -4   4   6      503.80      465.51     35.58 o 
  -3   4   6     1981.03     1834.00     77.58 o 
  -2   4   6      592.31      619.12     18.78 o 
  -1   4   6     3213.79     3375.56    156.74 o 
   0   4   6     1212.84     1130.56     68.81 o 
   1   4   6     1160.12     1085.76     43.15 o 
   2   4   6      149.48       83.97     10.95 o 
   3   4   6        6.66        7.66      7.70 o 
   4   4   6     9375.25     9265.48    468.24 o 
   5   4   6      187.85      239.10     16.75 o 
   6   4   6     2909.05     2797.57    157.63 o 
   7   4   6      469.29      476.88     34.94 o 
   8   4   6        4.97       13.37     15.40 o 
   9   4   6      565.80      545.49     38.43 o 
  10   4   6      505.80      559.43     38.57 o 
  11   4   6      308.73      295.59     46.01 o 
 -12   5   6      103.52      157.68     30.58 o 
 -11   5   6      304.01      343.35     47.69 o 
 -10   5   6      269.46      282.75     29.60 o 
  -9   5   6     1022.25      914.18     47.45 o 
  -8   5   6      184.55      214.73     37.82 o 
  -7   5   6     3194.47     2892.71     83.26 o 
  -6   5   6     1600.13     1510.18     62.64 o 
  -5   5   6     3055.09     3076.70    126.35 o 
  -4   5   6    15563.78    14992.74    706.19 o 
  -3   5   6      277.86      299.50     16.42 o 
  -2   5   6     7066.29     6819.52    322.81 o 
  -1   5   6       69.13       84.50     11.33 o 
   0   5   6     2239.02     2055.49     95.34 o 
   1   5   6      469.82      413.23     18.12 o 
   2   5   6     2967.18     2874.40    125.98 o 
   3   5   6     2595.41     2407.95     82.74 o 
   4   5   6     1747.17     1632.38     88.98 o 
   5   5   6     5165.63     5088.32    203.67 o 
   6   5   6      100.34      129.08     19.75 o 
   7   5   6      461.12      451.97     35.77 o 
   8   5   6     1987.46     1708.45     71.75 o 
   9   5   6      821.96      750.00     40.37 o 
  10   5   6     1183.47     1059.19     73.77 o 
  11   5   6        5.38       72.59     21.71 o 
 -11   6   6       11.86       51.04     12.87 o 
 -10   6   6       96.01      173.07     23.07 o 
  -9   6   6       13.75       39.85     13.65 o 
  -8   6   6      429.90      435.52     30.38 o 
  -7   6   6        9.00       30.52     15.92 o 
  -6   6   6      772.11      688.82     35.74 o 
  -5   6   6     3378.68     3180.43    157.42 o 
  -4   6   6       11.77       16.86      8.26 o 
  -3   6   6     3485.54     3552.28    163.84 o 
  -2   6   6      164.59      149.66     14.45 o 
  -1   6   6      157.75      174.15     16.56 o 
   0   6   6     1739.36     1619.14     58.03 o 
   1   6   6        0.51       10.84      8.97 o 
   2   6   6      393.71      378.12     19.95 o 
   3   6   6      260.55      258.20     18.81 o 
   4   6   6     1082.56     1097.77     39.13 o 
   5   6   6        4.44       15.74     13.59 o 
   6   6   6      480.08      442.13     28.77 o 
   7   6   6     1766.81     1538.90     79.40 o 
   8   6   6       16.19       53.53     21.87 o 
   9   6   6      208.94      300.56     33.31 o 
  10   6   6        0.81       26.59     17.49 o 
  11   6   6        2.86       26.85     13.68 o 
 -11   7   6        1.79       39.81     13.45 o 
 -10   7   6       17.21       40.10     16.94 o 
  -9   7   6       83.07      174.64     22.12 o 
  -8   7   6      205.35      232.15     25.06 o 
  -7   7   6      113.62      162.18     26.84 o 
  -6   7   6       35.83       64.42     18.98 o 
  -5   7   6      680.16      585.98     32.32 o 
  -4   7   6     2471.37     2238.11    104.48 o 
  -3   7   6     3610.15     3247.45    133.53 o 
  -2   7   6       11.73       14.40     10.15 o 
  -1   7   6      217.78      242.20     18.31 o 
   0   7   6     1709.19     1663.81     73.15 o 
   1   7   6      339.15      365.33     20.88 o 
   2   7   6      687.52      756.76     40.98 o 
   3   7   6        1.38       14.90      9.33 o 
   4   7   6       34.20       65.48     15.59 o 
   5   7   6      723.94      823.09     45.72 o 
   6   7   6      955.32      837.31     47.78 o 
   7   7   6      214.80      224.80     29.15 o 
   8   7   6      841.56      708.03     40.38 o 
   9   7   6      522.86      511.36     42.20 o 
  10   7   6       33.40       87.90     25.67 o 
 -10   8   6      129.38      201.84     23.29 o 
  -9   8   6        3.03       30.57     11.92 o 
  -8   8   6      167.97      183.33     25.71 o 
  -7   8   6        4.61       32.04     21.98 o 
  -6   8   6       30.50       72.33     21.99 o 
  -5   8   6       35.71       59.20     17.28 o 
  -4   8   6       56.79       45.11     16.40 o 
  -3   8   6     2008.25     1836.07     94.26 o 
  -2   8   6      949.52      920.61     63.80 o 
  -1   8   6      949.47      898.37     57.20 o 
   0   8   6       97.93      115.14     15.65 o 
   1   8   6      762.64      668.29     33.20 o 
   2   8   6      335.77      367.21     27.75 o 
   3   8   6      406.49      388.33     26.91 o 
   4   8   6      105.88      104.00     23.63 o 
   5   8   6        8.63       21.15     16.29 o 
   6   8   6        1.43       19.56     15.30 o 
   7   8   6      154.95      183.80     27.51 o 
   8   8   6      439.42      422.37     38.39 o 
   9   8   6      200.09      243.28     28.37 o 
  -9   9   6      275.31      322.92     28.58 o 
  -8   9   6        6.91       35.34     14.88 o 
  -7   9   6      627.38      629.78     34.52 o 
  -6   9   6      367.87      371.28     28.80 o 
  -5   9   6       52.43       68.90     21.98 o 
  -4   9   6     1091.01      990.80     50.87 o 
  -3   9   6      289.41      301.33     36.94 o 
  -2   9   6     2309.15     2001.05     90.35 o 
  -1   9   6      167.05      198.02     22.38 o 
   0   9   6      702.60      614.08     31.44 o 
   1   9   6      112.17       91.49     18.92 o 
   2   9   6       10.37       12.63     13.50 o 
   3   9   6      508.38      514.14     39.43 o 
   4   9   6       49.26       62.71     19.12 o 
   5   9   6      147.52      161.07     26.76 o 
   6   9   6        6.65       24.24     16.34 o 
   7   9   6      282.96      266.86     30.97 o 
   8   9   6      318.13      326.59     35.57 o 
   9   9   6      362.94      417.59     37.11 o 
  -8  10   6      122.50      109.02     19.77 o 
  -7  10   6        0.98       44.11     14.63 o 
  -6  10   6      130.77      143.27     21.67 o 
  -5  10   6      504.04      524.33     38.29 o 
  -4  10   6      393.49      428.32     52.28 o 
  -3  10   6      247.34      274.82     36.45 o 
  -2  10   6       11.94       67.03     24.68 o 
  -1  10   6     1710.87     1485.44     95.66 o 
   0  10   6       13.60       10.36     12.59 o 
   1  10   6     2082.90     1729.19     93.19 o 
   2  10   6      321.91      348.79     29.79 o 
   3  10   6        0.50        9.30     15.16 o 
   4  10   6     1421.85     1232.16     57.96 o 
   5  10   6        2.87       29.77     16.69 o 
   6  10   6      192.57      236.39     28.68 o 
   7  10   6       51.01      124.02     34.53 o 
   8  10   6       11.76       65.92     21.99 o 
  -7  11   6       49.63       90.19     21.92 o 
  -6  11   6       56.50      109.28     19.51 o 
  -5  11   6        6.31       51.39     14.01 o 
  -4  11   6      591.15      554.57     38.58 o 
  -3  11   6     1228.20     1056.96     92.94 o 
  -2  11   6        9.65        7.75     19.17 o 
  -1  11   6      281.86      335.02     28.59 o 
   0  11   6       14.08       52.63     14.46 o 
   1  11   6       24.25       71.71     15.30 o 
   2  11   6       36.35       71.53     19.17 o 
   3  11   6        0.96       33.76     16.20 o 
   4  11   6       17.03       71.26     15.76 o 
   5  11   6       31.72       76.35     18.72 o 
   6  11   6       41.76       83.37     17.86 o 
  -5  12   6        3.58       65.19     13.74 o 
  -4  12   6       46.34       85.86     16.59 o 
  -3  12   6       11.16       58.59     16.17 o 
  -2  12   6      394.17      412.38     36.16 o 
  -1  12   6      270.67      360.55     38.80 o 
   0  12   6      100.49      150.87     15.95 o 
   1  12   6      399.04      434.44     39.04 o 
   2  12   6        1.44       42.64     24.41 o 
   3  12   6       64.82      115.71     23.17 o 
   4  12   6        1.59       28.57     11.68 o 
   5  12   6       50.99       94.91     24.45 o 
  -2  13   6      332.09      398.48     35.02 o 
  -1  13   6      100.34      149.22     28.35 o 
   0  13   6      631.16      641.64     50.58 o 
   1  13   6        0.18       46.69     13.79 o 
   2  13   6        1.73       68.28     15.16 o 
 -13   1   7      385.84      423.06     55.19 o 
 -12   1   7      178.50      235.58     41.38 o 
 -11   1   7       10.13       81.50     25.71 o 
 -10   1   7        0.88       18.17     19.47 o 
  -9   1   7      274.23      288.51     40.22 o 
  -8   1   7     2259.58     2285.40     58.75 o 
  -7   1   7     1220.18     1232.53     41.80 o 
  -6   1   7       77.79       53.16     13.53 o 
  -5   1   7     2961.92     2600.27     75.19 o 
  -4   1   7       13.69       10.95      6.04 o 
  -3   1   7     2344.55     2813.99    103.25 o 
  -2   1   7     2710.83     3041.29    117.40 o 
  -1   1   7     3925.54     4120.04    133.51 o 
   0   1   7     2750.87     3303.31    119.05 o 
   1   1   7     4237.07     4959.93    172.87 o 
   2   1   7     1897.81     1663.97     73.12 o 
   3   1   7      689.80      663.03     25.44 o 
   4   1   7     2439.95     2450.40    113.58 o 
   5   1   7      365.73      433.43     20.47 o 
   6   1   7      466.39      408.52     19.75 o 
   7   1   7     2560.76     2590.26    102.28 o 
   8   1   7       12.86       22.48     16.11 o 
   9   1   7      576.25      514.42     57.62 o 
  10   1   7      179.90      218.26     42.15 o 
  11   1   7        1.70       26.62     19.23 o 
  12   1   7        4.14       55.12     19.14 o 
 -12   2   7        6.92       -0.97     32.51 o 
 -11   2   7       40.99       93.67     26.22 o 
 -10   2   7      503.73      554.02     49.14 o 
  -9   2   7       62.40       83.26     27.81 o 
  -8   2   7      292.67      284.24     28.38 o 
  -7   2   7     1894.40     1844.22     87.25 o 
  -6   2   7     1875.63     1819.92     46.70 o 
  -5   2   7     4449.49     4597.72    181.56 o 
  -4   2   7     6674.78     7317.85    216.98 o 
  -3   2   7       89.03      102.80      8.01 o 
  -2   2   7    14342.14    15519.34    592.76 o 
  -1   2   7     5690.27     6095.40    219.41 o 
   0   2   7     5344.54     6158.56    259.23 o 
   1   2   7     4188.95     5039.69    193.68 o 
   2   2   7     2540.05     2375.01     81.71 o 
   3   2   7      887.84      817.42     34.67 o 
   4   2   7        0.89       12.97      6.80 o 
   5   2   7     4692.43     4333.73    196.62 o 
   6   2   7      754.81      661.97     29.79 o 
   7   2   7     1738.38     1520.67     73.98 o 
   8   2   7       10.49       20.07     14.87 o 
   9   2   7       10.00       43.02     18.71 o 
  10   2   7      461.13      480.90     58.33 o 
  11   2   7        1.64       25.21     17.77 o 
  12   2   7       10.45       69.79     22.79 o 
 -12   3   7       88.99      135.76     32.79 o 
 -11   3   7       84.08      100.67     28.65 o 
 -10   3   7      112.20      202.36     38.44 o 
  -9   3   7      106.03      230.19     56.35 o 
  -8   3   7      280.37      276.51     38.61 o 
  -7   3   7      720.10      612.66     45.69 o 
  -6   3   7     3331.53     3240.95    136.98 o 
  -5   3   7      460.88      362.98     13.13 o 
  -4   3   7      916.90     1197.86     32.11 o 
  -3   3   7      559.72      666.88     26.81 o 
  -2   3   7      483.11      479.60     21.94 o 
  -1   3   7     3388.95     3515.68    170.10 o 
   0   3   7       88.37      138.70      9.55 o 
   1   3   7     4010.91     4402.87    193.06 o 
   2   3   7      114.62      133.91      9.98 o 
   3   3   7     3883.11     4009.67    138.49 o 
   4   3   7     3115.55     3002.47    106.32 o 
   5   3   7      127.49      141.87     12.98 o 
   6   3   7      953.11      828.43     35.18 o 
   7   3   7      102.45       75.43     20.16 o 
   8   3   7      551.69      550.47     35.56 o 
   9   3   7      510.06      513.33     36.86 o 
  10   3   7       69.81       52.20     26.81 o 
  11   3   7      176.26      164.50     32.84 o 
  12   3   7       88.24      140.21     33.79 o 
 -12   4   7       40.03       91.53     23.46 o 
 -11   4   7       19.79       86.04     27.74 o 
 -10   4   7      673.09      699.89     35.99 o 
  -9   4   7       23.71       27.91     14.49 o 
  -8   4   7      576.02      542.66     37.99 o 
  -7   4   7     1910.40     1921.26     71.70 o 
  -6   4   7        1.85       23.43     13.31 o 
  -5   4   7     2065.87     2106.25     88.80 o 
  -4   4   7       19.14        5.76      5.66 o 
  -3   4   7     3693.12     3784.07    160.94 o 
  -2   4   7      227.97      213.97     11.37 o 
  -1   4   7      294.40      322.59     15.80 o 
   0   4   7       90.52       87.08      8.49 o 
   1   4   7     1362.42     1768.34    100.73 o 
   2   4   7     3842.71     3965.13    193.16 o 
   3   4   7      139.97      133.45     14.04 o 
   4   4   7      708.60      578.28     29.01 o 
   5   4   7     2282.88     2019.94    114.23 o 
   6   4   7      140.79      118.02     18.80 o 
   7   4   7      162.91      152.23     24.17 o 
   8   4   7        1.53        2.17     15.72 o 
   9   4   7      225.08      219.36     28.51 o 
  10   4   7       27.30       69.93     17.85 o 
  11   4   7       84.28      113.23     70.99 o 
 -12   5   7      250.39      296.58     35.59 o 
 -11   5   7       20.58       71.34     20.20 o 
 -10   5   7      398.51      468.32     32.59 o 
  -9   5   7      335.32      403.96     30.32 o 
  -8   5   7        8.32       30.24     15.59 o 
  -7   5   7     2181.46     2188.71     63.49 o 
  -6   5   7      273.23      270.30     25.96 o 
  -5   5   7      152.83      193.85     22.17 o 
  -4   5   7      308.80      305.83     18.63 o 
  -3   5   7      440.22      456.67     18.36 o 
  -2   5   7      129.59      127.77      9.92 o 
  -1   5   7       13.15        4.98      7.93 o 
   0   5   7     3463.94     3584.78    165.04 o 
   1   5   7     1140.62     1099.61     44.53 o 
   2   5   7     2106.11     1935.37     81.87 o 
   3   5   7      164.54      194.60     16.53 o 
   4   5   7      289.36      324.77     20.41 o 
   5   5   7     2618.61     2470.51    126.26 o 
   6   5   7       33.80       37.21     15.02 o 
   7   5   7       58.99       67.86     20.48 o 
   8   5   7      409.73      442.73     37.75 o 
   9   5   7      342.03      391.89     36.69 o 
  10   5   7        8.30       63.42     16.98 o 
  11   5   7      272.85      291.74     45.00 o 
 -11   6   7       76.07      113.99     16.78 o 
 -10   6   7      109.67      136.76     26.06 o 
  -9   6   7        4.56       30.44     12.14 o 
  -8   6   7      211.98      207.92     26.08 o 
  -7   6   7      453.88      502.49     33.38 o 
  -6   6   7     1467.02     1407.85     46.98 o 
  -5   6   7      104.97      105.29     19.36 o 
  -4   6   7     2452.52     2262.62    122.93 o 
  -3   6   7       49.80       60.73     11.61 o 
  -2   6   7     2909.67     2766.10    121.68 o 
  -1   6   7     1074.73     1019.02     58.38 o 
   0   6   7      424.10      406.29     19.64 o 
   1   6   7      286.10      197.79     16.74 o 
   2   6   7      467.78      421.47     20.70 o 
   3   6   7      518.28      496.89     22.40 o 
   4   6   7       60.16       79.93     13.87 o 
   5   6   7     2425.34     2239.26    131.39 o 
   6   6   7        8.24       16.95     13.74 o 
   7   6   7      218.23      218.94     29.68 o 
   8   6   7     1069.30      939.17     67.85 o 
   9   6   7        0.26       33.17     17.55 o 
  10   6   7      573.13      580.32     39.10 o 
  11   6   7       51.35       96.92     18.20 o 
 -11   7   7        0.83       37.29     21.08 o 
 -10   7   7      420.56      482.31     32.71 o 
  -9   7   7      175.69      214.05     23.77 o 
  -8   7   7      553.76      580.14     33.02 o 
  -7   7   7       42.69       54.83     16.81 o 
  -6   7   7      105.89      111.11     21.49 o 
  -5   7   7       48.42       42.89     17.26 o 
  -4   7   7       41.31       66.99     18.32 o 
  -3   7   7      157.31      176.36     16.56 o 
  -2   7   7      118.64      123.76     15.38 o 
  -1   7   7     1838.82     1673.56     78.57 o 
   0   7   7       29.20       46.56     11.97 o 
   1   7   7      699.72      599.25     29.60 o 
   2   7   7      232.35      248.41     19.96 o 
   3   7   7       14.30       47.08     11.76 o 
   4   7   7     2785.62     2516.34    126.85 o 
   5   7   7      167.29      184.08     27.64 o 
   6   7   7       97.40      120.46     20.38 o 
   7   7   7       48.65       77.38     20.51 o 
   8   7   7        0.44       37.26     17.78 o 
   9   7   7      248.88      287.36     31.12 o 
  10   7   7      155.32      214.30     28.05 o 
 -10   8   7       19.37       53.79     13.31 o 
  -9   8   7        0.18       41.51     13.78 o 
  -8   8   7      264.36      355.28     52.76 o 
  -7   8   7      151.96      192.28     37.50 o 
  -6   8   7      241.28      259.03     34.97 o 
  -5   8   7      123.34      132.95     21.38 o 
  -4   8   7      127.73      151.20     22.92 o 
  -3   8   7      334.68      370.93     22.33 o 
  -2   8   7        0.44       25.31     11.16 o 
  -1   8   7       86.87       63.74     13.75 o 
   0   8   7     1281.14     1188.08     61.17 o 
   1   8   7      713.17      677.10     50.12 o 
   2   8   7      344.89      449.11     24.57 o 
   3   8   7        4.76       15.37     10.26 o 
   4   8   7     1337.43     1119.36     47.09 o 
   5   8   7        6.25        8.08     16.70 o 
   6   8   7       59.76       98.78     21.83 o 
   7   8   7        2.65       18.35     16.45 o 
   8   8   7        0.68       52.08     14.91 o 
   9   8   7        3.19       49.54     16.39 o 
  -9   9   7      267.83      335.82     28.58 o 
  -8   9   7        1.27       50.94     13.27 o 
  -7   9   7     1090.07     1042.44     49.02 o 
  -6   9   7      784.59      747.21     60.80 o 
  -5   9   7      199.08      188.27     24.58 o 
  -4   9   7      129.47      176.72     29.27 o 
  -3   9   7      529.77      475.61     43.02 o 
  -2   9   7       75.44      105.07     17.88 o 
  -1   9   7      766.45      731.85     32.20 o 
   0   9   7     1148.69      971.42     37.45 o 
   1   9   7        3.38       21.91     14.43 o 
   2   9   7     1075.06     1062.63     50.36 o 
   3   9   7      565.77      595.17     39.74 o 
   4   9   7       17.37       38.60     18.26 o 
   5   9   7     1163.12      980.26     79.93 o 
   6   9   7      685.00      673.12     43.23 o 
   7   9   7       21.38       91.38     17.65 o 
   8   9   7        4.43       55.96     16.27 o 
  -8  10   7      283.68      302.02     32.37 o 
  -7  10   7       74.56      130.49     20.99 o 
  -6  10   7      454.26      482.33     42.37 o 
  -5  10   7       99.09      129.91     43.09 o 
  -4  10   7      996.00      810.63     79.40 o 
  -3  10   7      485.87      439.37     61.35 o 
  -2  10   7     1230.92      995.42     51.75 o 
  -1  10   7      423.29      434.68     30.65 o 
   0  10   7       68.94       93.10     17.75 o 
   1  10   7     1381.59     1119.37     76.80 o 
   2  10   7     1178.17      965.74     54.59 o 
   3  10   7     1440.25     1346.05    117.31 o 
   4  10   7      260.81      350.55     35.22 o 
   5  10   7      146.72      191.61     26.22 o 
   6  10   7      222.94      298.46     31.85 o 
   7  10   7       46.66       79.00     17.61 o 
  -7  11   7      223.28      304.12     31.48 o 
  -6  11   7       58.09      105.57     17.68 o 
  -5  11   7      209.38      231.35     31.15 o 
  -4  11   7        1.38       58.24     17.67 o 
  -3  11   7      676.51      646.68     45.82 o 
  -2  11   7      525.77      475.88     40.71 o 
  -1  11   7     1051.35      926.89     38.22 o 
   0  11   7     1050.98      965.11     39.77 o 
   1  11   7      484.05      484.57     33.09 o 
   2  11   7     1027.47      900.69     44.13 o 
   3  11   7        8.67       40.42     20.00 o 
   4  11   7      341.63      372.59     36.64 o 
   5  11   7      257.02      286.96     29.73 o 
   6  11   7       28.29       77.03     16.69 o 
  -5  12   7       18.51       85.32     19.00 o 
  -4  12   7       36.01       55.35     15.11 o 
  -3  12   7       25.44       49.61     14.00 o 
  -2  12   7       41.82       94.95     15.67 o 
  -1  12   7      162.16      218.51     31.05 o 
   0  12   7      297.55      377.67     34.10 o 
   1  12   7      597.98      610.55     53.75 o 
   2  12   7       41.85       72.27     17.27 o 
   3  12   7        5.96       55.44     16.20 o 
   4  12   7        6.05       31.56     13.29 o 
  -2  13   7      119.68      165.46     24.76 o 
  -1  13   7        7.81       82.74     14.97 o 
   0  13   7       92.40      111.33     26.05 o 
   1  13   7       13.40       80.74     16.37 o 
 -12   0   8      890.88      841.23     81.10 o 
 -11   0   8      341.29      300.30     60.04 o 
 -10   0   8       23.82       -0.28     26.51 o 
  -9   0   8     2142.08     1928.81    104.29 o 
  -8   0   8       41.99       69.19     29.28 o 
  -7   0   8     1593.34     1433.59     98.14 o 
  -6   0   8     1804.79     1628.70     50.55 o 
  -5   0   8     3442.79     2908.18    122.85 o 
  -4   0   8     9488.50     9393.77    481.88 o 
  -3   0   8     1086.08      974.66     32.09 o 
  -2   0   8    24204.47    26299.27   1385.62 o 
  -1   0   8    10794.30    13010.27    961.44 o 
   0   0   8     2437.90     2649.49    117.17 o 
   1   0   8      948.14     1119.91     73.76 o 
   2   0   8      409.83      351.00     17.85 o 
   3   0   8     6467.30     6065.60    363.33 o 
   4   0   8     1647.63     1858.70    120.87 o 
   5   0   8      929.67      912.38     64.64 o 
   6   0   8      153.18      153.85     22.73 o 
   7   0   8     6262.87     5890.20    545.79 o 
   8   0   8     2041.74     1969.18    152.34 o 
   9   0   8      876.83      731.86     79.90 o 
  10   0   8     2104.99     1770.77    124.15 o 
  11   0   8       30.84       76.85     33.16 o 
  12   0   8       98.40      150.38     41.47 o 
 -12   1   8      570.39      612.19     48.80 o 
 -11   1   8       94.57      155.52     31.68 o 
 -10   1   8       34.80       74.92     24.29 o 
  -9   1   8      176.81      203.30     34.24 o 
  -8   1   8     1568.84     1511.03     48.72 o 
  -7   1   8      210.28      244.23     23.78 o 
  -6   1   8     3230.74     3104.18     44.93 o 
  -5   1   8     9704.52    10497.76    240.86 o 
  -4   1   8     2317.82     2599.78     95.01 o 
  -3   1   8    20503.29    23605.21    924.10 o 
  -2   1   8      659.27      773.06     29.42 o 
  -1   1   8     3136.02     3163.03    111.26 o 
   0   1   8    20307.45    22582.78    948.28 o 
   1   1   8     1978.49     2433.66     85.29 o 
   2   1   8     2021.36     2020.09     79.41 o 
   3   1   8     1034.84     1062.19     46.25 o 
   4   1   8     4176.70     4434.46    188.40 o 
   5   1   8        0.24        3.37      7.35 o 
   6   1   8     3488.48     3218.09    133.63 o 
   7   1   8     1107.74     1024.78     52.27 o 
   8   1   8       16.06       -5.85     14.60 o 
   9   1   8     1077.97      850.52     60.05 o 
  10   1   8       34.53      110.16     32.60 o 
  11   1   8      102.94      166.75     32.78 o 
  12   1   8      151.18      199.84     37.64 o 
 -12   2   8      122.77      219.13     47.48 o 
 -11   2   8      432.52      454.44     51.74 o 
 -10   2   8      276.13      329.83     43.19 o 
  -9   2   8      271.29      301.68     39.90 o 
  -8   2   8      450.78      547.26     53.68 o 
  -7   2   8       27.63       48.09     15.01 o 
  -6   2   8      252.38      253.73     18.76 o 
  -5   2   8      214.38      190.34     12.94 o 
  -4   2   8     2405.56     2573.59     88.82 o 
  -3   2   8     7485.05     8889.95    379.70 o 
  -2   2   8     1307.32     1477.18     60.82 o 
  -1   2   8     6348.08     6805.46    318.96 o 
   0   2   8      162.80      163.92      9.45 o 
   1   2   8      264.96      272.69     13.94 o 
   2   2   8      979.73     1093.13     42.45 o 
   3   2   8      373.47      394.80     16.90 o 
   4   2   8     1253.33     1498.43     56.69 o 
   5   2   8     1058.64     1018.08     31.07 o 
   6   2   8      209.37      184.91     15.87 o 
   7   2   8      115.14      134.72     22.60 o 
   8   2   8      403.57      444.02     32.92 o 
   9   2   8      169.88      201.60     25.74 o 
  10   2   8      260.09      339.76     51.60 o 
  11   2   8       52.16       60.33     32.28 o 
  12   2   8        1.24       28.65     20.33 o 
 -12   3   8        2.86       44.35     52.79 o 
 -11   3   8       12.43       67.54     23.43 o 
 -10   3   8        3.86       35.16     22.00 o 
  -9   3   8        3.36       37.48     20.32 o 
  -8   3   8      119.81      155.07     21.19 o 
  -7   3   8      507.56      481.58     28.21 o 
  -6   3   8        8.37       35.37     16.76 o 
  -5   3   8     2031.01     2000.29     76.97 o 
  -4   3   8     2118.81     2384.26     72.66 o 
  -3   3   8       10.94       34.97      7.19 o 
  -2   3   8     1200.47     1220.96     36.42 o 
  -1   3   8      262.64      250.27     11.61 o 
   0   3   8      953.62     1093.93     57.83 o 
   1   3   8      883.39     1015.62     33.13 o 
   2   3   8      361.55      303.68     13.16 o 
   3   3   8     2832.94     2885.34    124.80 o 
   4   3   8     4812.61     4815.78    206.57 o 
   5   3   8       68.90       76.41     11.59 o 
   6   3   8      266.66      350.63     25.79 o 
   7   3   8      450.99      455.31     33.56 o 
   8   3   8      624.90      630.52     76.31 o 
   9   3   8       66.59       87.80     20.44 o 
  10   3   8       40.07       47.98     27.63 o 
  11   3   8      127.35      158.96     29.06 o 
 -12   4   8      133.09      155.37     35.42 o 
 -11   4   8      644.08      614.09     41.35 o 
 -10   4   8      224.62      273.09     25.62 o 
  -9   4   8      769.94      774.96     37.32 o 
  -8   4   8      501.51      531.07     33.36 o 
  -7   4   8     1847.01     1748.84     51.00 o 
  -6   4   8     1445.00     1312.55     58.24 o 
  -5   4   8      751.70      722.00     19.99 o 
  -4   4   8     4193.80     3814.00    155.37 o 
  -3   4   8      248.29      362.23     14.48 o 
  -2   4   8    10584.44    10689.54    464.58 o 
  -1   4   8     3410.08     3911.97    176.54 o 
   0   4   8     2517.24     2382.25    127.40 o 
   1   4   8      560.72      466.59     16.03 o 
   2   4   8      903.41     1027.22     50.57 o 
   3   4   8     2085.03     1892.61     94.37 o 
   4   4   8       46.54       47.86     11.40 o 
   5   4   8      842.86      704.02     35.69 o 
   6   4   8      343.66      279.27     25.75 o 
   7   4   8     1237.79     1134.78     49.55 o 
   8   4   8      441.83      534.75     37.49 o 
   9   4   8      501.46      481.62     39.16 o 
  10   4   8      760.55      686.61     37.74 o 
  11   4   8        1.38       24.60     20.13 o 
 -12   5   8      658.80      700.31     43.88 o 
 -11   5   8        3.44       64.82     18.14 o 
 -10   5   8      220.48      266.45     25.78 o 
  -9   5   8       87.56       98.60     21.88 o 
  -8   5   8      356.97      463.79     32.47 o 
  -7   5   8      378.47      420.49     32.43 o 
  -6   5   8     1473.53     1350.51     44.19 o 
  -5   5   8      684.60      661.11     35.32 o 
  -4   5   8      262.51      283.07     16.84 o 
  -3   5   8     7924.47     7974.20    326.48 o 
  -2   5   8     1540.07     1753.73     68.17 o 
  -1   5   8     7346.24     7949.70    375.62 o 
   0   5   8     3531.86     3707.14    201.87 o 
   1   5   8     3867.82     3661.51    184.66 o 
   2   5   8      570.23      372.79     19.66 o 
   3   5   8      945.17      935.72     42.25 o 
   4   5   8     3488.38     3168.82    140.07 o 
   5   5   8      205.27      235.90     19.65 o 
   6   5   8     3001.48     2742.53    147.65 o 
   7   5   8      230.84      251.51     26.70 o 
   8   5   8      589.54      571.23     42.25 o 
   9   5   8     2127.72     1881.43    114.45 o 
  10   5   8       29.26      103.71     19.89 o 
  11   5   8      350.12      339.30     48.30 o 
 -11   6   8      153.27      197.30     19.67 o 
 -10   6   8       63.70      109.00     21.24 o 
  -9   6   8      302.77      259.83     25.17 o 
  -8   6   8      123.77      145.93     21.70 o 
  -7   6   8      224.59      272.70     28.28 o 
  -6   6   8      110.43      133.69     22.79 o 
  -5   6   8     1020.12      931.03     44.16 o 
  -4   6   8     2690.13     2341.01    101.88 o 
  -3   6   8     1428.58     1465.77     73.93 o 
  -2   6   8     2522.65     2239.79    121.40 o 
  -1   6   8     4454.26     4224.62    252.38 o 
   0   6   8      216.43      208.43     17.06 o 
   1   6   8      317.60      406.68     21.41 o 
   2   6   8      455.70      541.71     33.01 o 
   3   6   8      408.57      411.67     24.07 o 
   4   6   8      348.26      373.50     23.90 o 
   5   6   8     1230.16     1100.43     50.54 o 
   6   6   8       64.46       92.66     18.10 o 
   7   6   8      114.04      163.67     21.88 o 
   8   6   8      673.99      681.33     44.70 o 
   9   6   8        4.52       45.79     17.30 o 
  10   6   8       71.51      126.37     21.45 o 
 -11   7   8      560.80      604.40     33.22 o 
 -10   7   8       62.53      131.40     16.85 o 
  -9   7   8        8.74       53.47     15.58 o 
  -8   7   8      239.96      288.87     39.50 o 
  -7   7   8       64.88       90.57     18.20 o 
  -6   7   8      342.47      358.72     31.98 o 
  -5   7   8        0.16       18.76     14.22 o 
  -4   7   8      629.39      608.21     32.62 o 
  -3   7   8      405.32      416.23     21.44 o 
  -2   7   8     1664.39     1582.29     71.04 o 
  -1   7   8      201.05      194.99     17.92 o 
   0   7   8      255.44      219.95     18.93 o 
   1   7   8      160.04      156.90     17.10 o 
   2   7   8      147.19      135.62     16.67 o 
   3   7   8       56.49       38.29     12.17 o 
   4   7   8     1217.55     1148.91     49.50 o 
   5   7   8      123.65      156.62     21.86 o 
   6   7   8      231.19      242.89     26.25 o 
   7   7   8      986.75      934.12     46.57 o 
   8   7   8      313.22      336.17     35.88 o 
   9   7   8       44.29       64.60     19.04 o 
  10   7   8       99.07      149.10     25.15 o 
 -10   8   8      163.53      199.86     21.47 o 
  -9   8   8      748.49      714.68     42.48 o 
  -8   8   8       24.71       56.57     13.53 o 
  -7   8   8      247.92      336.04     31.14 o 
  -6   8   8       48.60       86.47     21.80 o 
  -5   8   8      582.66      588.33     34.86 o 
  -4   8   8        0.89       15.33     14.23 o 
  -3   8   8      202.16      211.94     18.68 o 
  -2   8   8     1996.10     1892.47     82.15 o 
  -1   8   8      449.75      475.83     24.98 o 
   0   8   8     2089.87     1870.27     96.62 o 
   1   8   8        4.96       32.66     12.25 o 
   2   8   8      427.26      399.45     24.40 o 
   3   8   8     1113.32     1025.17     34.91 o 
   4   8   8      479.89      474.76     29.82 o 
   5   8   8      589.19      606.48     43.09 o 
   6   8   8       31.09       34.08     17.06 o 
   7   8   8      128.69      189.75     26.43 o 
   8   8   8      301.83      303.00     32.07 o 
   9   8   8      324.76      323.84     35.56 o 
  -9   9   8        0.64       69.71     13.36 o 
  -8   9   8      823.45      757.56     41.35 o 
  -7   9   8      101.15      222.49     28.91 o 
  -6   9   8      236.29      294.47     29.09 o 
  -5   9   8       30.93       55.12     22.79 o 
  -4   9   8       20.39       29.10     13.40 o 
  -3   9   8     1976.01     1603.72     76.33 o 
  -2   9   8      154.77      133.32     20.66 o 
  -1   9   8      847.04      810.07     44.60 o 
   0   9   8       45.91       70.35     17.01 o 
   1   9   8      869.15      748.27     49.71 o 
   2   9   8     2921.70     2451.58    126.63 o 
   3   9   8       26.08       39.78     18.83 o 
   4   9   8      824.39      847.61     51.00 o 
   5   9   8       61.87       57.21     18.79 o 
   6   9   8      210.25      215.00     27.20 o 
   7   9   8       32.08       92.94     18.65 o 
   8   9   8       40.28       91.93     28.51 o 
  -8  10   8        0.11       42.98     13.78 o 
  -7  10   8      123.14      173.54     22.44 o 
  -6  10   8      107.33      193.63     58.19 o 
  -5  10   8      163.55      139.66     32.36 o 
  -4  10   8      503.65      496.72     46.93 o 
  -3  10   8      130.84      139.73     40.58 o 
  -2  10   8      492.10      502.49     42.82 o 
  -1  10   8       13.15       24.99     13.36 o 
   0  10   8      685.61      638.30     32.68 o 
   1  10   8      452.29      452.49     33.33 o 
   2  10   8      123.58      169.35     22.56 o 
   3  10   8      144.73      159.05     25.28 o 
   4  10   8      292.59      281.89     32.38 o 
   5  10   8      102.38      127.24     21.68 o 
   6  10   8        1.04       32.48     13.39 o 
   7  10   8      293.12      277.18     30.80 o 
  -7  11   8        0.71       70.09     15.20 o 
  -6  11   8       17.36       55.30     16.37 o 
  -5  11   8      185.77      214.87     35.02 o 
  -4  11   8       16.55       62.71     19.69 o 
  -3  11   8        2.12       28.89     22.41 o 
  -2  11   8      446.21      478.45     45.80 o 
  -1  11   8       49.91       99.70     16.69 o 
   0  11   8      453.97      507.89     32.14 o 
   1  11   8       30.57       73.90     14.98 o 
   2  11   8        0.72       41.45     16.52 o 
   3  11   8       11.78       49.07     14.65 o 
   4  11   8       23.70       70.49     17.32 o 
   5  11   8       48.51       88.17     19.63 o 
   6  11   8        1.80       56.84     15.59 o 
  -5  12   8        6.57       57.58     25.18 o 
  -4  12   8       20.62      112.99     21.54 o 
  -3  12   8      152.58      210.59     34.11 o 
  -2  12   8      124.76      168.70     26.32 o 
  -1  12   8      294.09      286.55     35.53 o 
   0  12   8      373.90      423.45     31.78 o 
   1  12   8        6.99       46.04     14.35 o 
   2  12   8      464.48      503.48     41.17 o 
   3  12   8        7.96      100.49     22.41 o 
   4  12   8       67.22      118.05     26.41 o 
 -11   1   9      146.28      161.07     32.20 o 
 -10   1   9       32.74       62.40     21.32 o 
  -9   1   9     1560.42     1469.89     64.10 o 
  -8   1   9      203.06      221.49     24.79 o 
  -7   1   9      821.25      809.64     25.67 o 
  -6   1   9      221.44      277.09     15.42 o 
  -5   1   9      514.70      472.56     17.19 o 
  -4   1   9     4020.56     4469.21    124.81 o 
  -3   1   9      552.01      534.68     22.16 o 
  -2   1   9     9298.82    10142.43    271.68 o 
  -1   1   9        4.43       12.55      3.49 o 
   0   1   9     1368.06     1329.73     49.52 o 
   1   1   9      634.19      612.56     19.83 o 
   2   1   9      920.08      802.48     33.99 o 
   3   1   9     6911.97     7040.41    367.99 o 
   4   1   9      986.75      937.88     30.42 o 
   5   1   9     2060.83     2074.94     84.98 o 
   6   1   9      186.10      261.15     18.23 o 
   7   1   9       40.50       41.61     13.16 o 
   8   1   9      135.68      170.71     24.34 o 
   9   1   9       27.89        2.53     24.08 o 
  10   1   9     1168.19     1074.58     89.00 o 
  11   1   9      173.95      250.33     40.86 o 
  12   1   9        4.36       72.65     24.58 o 
 -11   2   9        2.07       21.37     19.29 o 
 -10   2   9      279.98      245.06     36.41 o 
  -9   2   9      201.14      173.07     31.04 o 
  -8   2   9       47.05       58.55     15.20 o 
  -7   2   9       73.43       93.18     27.84 o 
  -6   2   9     2113.80     1913.43     53.24 o 
  -5   2   9     3405.55     3562.53    109.79 o 
  -4   2   9      543.61      551.86     18.98 o 
  -3   2   9     4746.94     5051.30    181.80 o 
  -2   2   9     2623.91     2601.15     96.71 o 
  -1   2   9     1729.02     1839.12     87.23 o 
   0   2   9      486.58      662.25     31.04 o 
   1   2   9     2535.03     2688.37    120.88 o 
   2   2   9       17.25       11.63      6.34 o 
   3   2   9       33.92       22.80      7.76 o 
   4   2   9     3268.79     3198.46    118.28 o 
   5   2   9      426.32      508.73     20.08 o 
   6   2   9     2872.25     2469.10    123.91 o 
   7   2   9      131.28      160.39     23.92 o 
   8   2   9      647.61      607.15     36.22 o 
   9   2   9     2578.05     2306.00    148.66 o 
  10   2   9       33.70      101.96     28.58 o 
  11   2   9       29.09      115.77     26.35 o 
 -12   3   9      232.93      245.99     60.04 o 
 -11   3   9      502.66      512.37     39.37 o 
 -10   3   9      164.51      159.33     26.44 o 
  -9   3   9       52.23       58.54     15.21 o 
  -8   3   9      248.21      296.80     26.86 o 
  -7   3   9      856.32      782.72     34.41 o 
  -6   3   9      133.99      168.34     17.53 o 
  -5   3   9     2208.13     2226.76     68.15 o 
  -4   3   9      362.12      263.66     12.37 o 
  -3   3   9     1548.01     1607.85     65.51 o 
  -2   3   9    14038.42    14930.04    579.50 o 
  -1   3   9     1917.97     1923.10     82.60 o 
   0   3   9      883.12      732.32     38.06 o 
   1   3   9      355.70      365.22     13.67 o 
   2   3   9     1161.21     1253.75     48.50 o 
   3   3   9     1148.03     1065.19     38.64 o 
   4   3   9     1571.84     1462.80     50.98 o 
   5   3   9      580.75      557.56     20.90 o 
   6   3   9        1.24        7.99      8.79 o 
   7   3   9      621.73      565.29     31.86 o 
   8   3   9      923.61      782.95     53.66 o 
   9   3   9       96.00      118.70     22.25 o 
  10   3   9       74.94      134.24     33.44 o 
  11   3   9       10.44       67.59     21.31 o 
 -12   4   9      258.93      375.12     74.82 o 
 -11   4   9        8.52       26.00     23.53 o 
 -10   4   9       45.63      102.70     29.02 o 
  -9   4   9        0.79       29.37     16.85 o 
  -8   4   9      926.76      881.46     48.40 o 
  -7   4   9      163.41      211.45     23.82 o 
  -6   4   9     3198.93     3122.26     84.73 o 
  -5   4   9      367.82      401.41     19.32 o 
  -4   4   9      119.93      185.60     12.23 o 
  -3   4   9     1425.30     1369.96     48.21 o 
  -2   4   9      136.24      197.68     12.58 o 
  -1   4   9      952.10     1086.61     53.58 o 
   0   4   9     1385.56     1517.78     71.53 o 
   1   4   9     1076.07     1319.69     58.07 o 
   2   4   9     1256.13     1228.55     42.16 o 
   3   4   9      497.61      451.60     18.98 o 
   4   4   9      114.32      129.53     13.54 o 
   5   4   9      816.17      712.98     28.31 o 
   6   4   9     4508.19     4159.76    198.24 o 
   7   4   9        1.46       -4.43     12.95 o 
   8   4   9        2.01       19.80     15.97 o 
   9   4   9      131.59      148.09     29.52 o 
  10   4   9       81.91      100.90     18.02 o 
  11   4   9        4.08       21.45     29.37 o 
 -11   5   9      363.62      511.38    111.68 o 
 -10   5   9        0.23       42.22     15.72 o 
  -9   5   9      741.41      707.25     58.90 o 
  -8   5   9      115.43      174.86     23.67 o 
  -7   5   9      145.68      179.56     19.72 o 
  -6   5   9     1984.96     1861.11     61.27 o 
  -5   5   9      297.66      299.35     20.31 o 
  -4   5   9       16.84       24.26      7.19 o 
  -3   5   9      111.33      144.27     12.25 o 
  -2   5   9      143.36      174.01     14.22 o 
  -1   5   9       51.51       78.21      9.44 o 
   0   5   9     1149.63     1168.43     66.31 o 
   1   5   9     1396.70     1085.05     46.01 o 
   2   5   9       10.05       37.69     10.91 o 
   3   5   9     1277.28     1221.54     39.75 o 
   4   5   9     1655.64     1541.18     80.71 o 
   5   5   9      194.74      240.27     20.43 o 
   6   5   9     1510.45     1374.66     80.91 o 
   7   5   9       83.19       78.61     23.08 o 
   8   5   9      522.24      553.51     39.65 o 
   9   5   9       32.91       70.25     19.10 o 
  10   5   9       45.26       46.28     20.02 o 
  11   5   9        0.10       81.86     56.16 o 
 -11   6   9      166.60      250.47     23.96 o 
 -10   6   9      635.45      630.40     35.74 o 
  -9   6   9      145.73      194.30     23.80 o 
  -8   6   9      644.61      644.58     34.63 o 
  -7   6   9      942.33      918.59     53.08 o 
  -6   6   9       26.30       56.65     17.06 o 
  -5   6   9     1014.29      858.17     36.60 o 
  -4   6   9       28.42       14.92      9.02 o 
  -3   6   9     3198.06     2955.46    148.91 o 
  -2   6   9      164.57      210.24     17.15 o 
  -1   6   9     2037.43     1692.99     72.18 o 
   0   6   9     2870.57     2787.24    157.09 o 
   1   6   9     1196.50     1010.66     29.84 o 
   2   6   9     1566.64     1305.60     71.47 o 
   3   6   9        5.91       21.51     10.91 o 
   4   6   9     2349.39     2208.47     95.41 o 
   5   6   9      883.69      816.88     35.02 o 
   6   6   9      865.95      791.41     42.14 o 
   7   6   9       45.02       61.82     16.95 o 
   8   6   9      278.86      311.19     32.91 o 
   9   6   9      600.03      647.43     40.42 o 
  10   6   9        2.67       48.61     24.12 o 
 -10   7   9       82.61      151.47     18.40 o 
  -9   7   9      133.68      201.70     29.42 o 
  -8   7   9      125.38      148.09     22.19 o 
  -7   7   9     1030.24      918.26     68.65 o 
  -6   7   9       29.34       79.62     17.41 o 
  -5   7   9     1884.85     1578.84     68.19 o 
  -4   7   9      780.15      606.66     33.27 o 
  -3   7   9      150.27      184.34     17.26 o 
  -2   7   9      786.62      627.62     27.56 o 
  -1   7   9     1110.50      943.39     54.67 o 
   0   7   9      505.79      456.40     23.74 o 
   1   7   9       58.39       44.13     12.53 o 
   2   7   9        8.47        5.12     11.02 o 
   3   7   9     2137.79     1852.48     82.03 o 
   4   7   9       39.93       46.74     12.53 o 
   5   7   9     1656.52     1438.22    105.44 o 
   6   7   9        6.66       18.97     14.64 o 
   7   7   9        0.61       45.84     14.51 o 
   8   7   9      386.86      517.12     42.74 o 
   9   7   9      103.96      141.70     22.20 o 
  10   7   9      142.47      182.11     24.42 o 
 -10   8   9       36.39       89.13     16.59 o 
  -9   8   9       35.81       93.74     16.79 o 
  -8   8   9      224.57      270.57     29.83 o 
  -7   8   9      212.59      284.41     30.31 o 
  -6   8   9      553.76      605.89     35.51 o 
  -5   8   9       30.69       49.55     20.04 o 
  -4   8   9      110.75      134.90     21.87 o 
  -3   8   9        0.68       13.84     10.22 o 
  -2   8   9      573.34      519.67     25.38 o 
  -1   8   9      365.46      390.83     24.20 o 
   0   8   9       17.31        7.80     12.29 o 
   1   8   9      256.44      313.80     23.65 o 
   2   8   9        8.30       17.09     10.84 o 
   3   8   9      362.26      399.16     24.39 o 
   4   8   9      318.54      347.13     26.91 o 
   5   8   9     1773.56     1584.21     56.10 o 
   6   8   9      676.56      587.61     42.01 o 
   7   8   9      136.58      124.99     23.61 o 
   8   8   9        3.45       62.26     19.41 o 
   9   8   9       51.02       63.64     17.53 o 
  -9   9   9       18.05       99.43     15.39 o 
  -8   9   9      688.73      665.10     32.13 o 
  -7   9   9      237.30      307.87     31.60 o 
  -6   9   9      103.90      202.16     24.40 o 
  -5   9   9      764.82      666.48     38.40 o 
  -4   9   9       11.09       61.57     18.69 o 
  -3   9   9     1607.78     1514.94    104.98 o 
  -2   9   9      208.82      235.99     20.67 o 
  -1   9   9      722.59      678.38     35.85 o 
   0   9   9       37.72       48.47     15.10 o 
   1   9   9      102.32      132.82     19.78 o 
   2   9   9       21.17       40.28     15.80 o 
   3   9   9        5.69       27.67     16.42 o 
   4   9   9     1285.89     1029.03     94.65 o 
   5   9   9       84.24      104.21     21.86 o 
   6   9   9       12.70       43.67     22.35 o 
   7   9   9      228.61      254.05     28.56 o 
   8   9   9      112.62      124.30     22.23 o 
  -8  10   9      425.64      438.80     34.76 o 
  -7  10   9     1498.30     1365.18     74.52 o 
  -6  10   9       96.96      143.69     24.54 o 
  -5  10   9       24.76       18.64     28.77 o 
  -4  10   9      186.04      192.73     35.06 o 
  -3  10   9      153.51      171.40     29.20 o 
  -2  10   9      160.01      170.19     29.47 o 
  -1  10   9       65.88      111.15     22.40 o 
   0  10   9      766.37      685.36     33.03 o 
   1  10   9      251.90      219.08     25.08 o 
   2  10   9     1387.65     1287.41     66.08 o 
   3  10   9      857.72      796.11     42.44 o 
   4  10   9      412.08      511.40     42.08 o 
   5  10   9      623.80      642.83     39.22 o 
   6  10   9        0.41       30.84     13.94 o 
   7  10   9       63.95      160.88     26.68 o 
  -6  11   9      280.41      294.92     36.64 o 
  -5  11   9      133.25      219.87     30.08 o 
  -4  11   9       90.60      108.53     30.44 o 
  -3  11   9      190.22      163.40     26.84 o 
  -2  11   9        2.74       23.84     27.00 o 
  -1  11   9      236.16      266.98     26.54 o 
   0  11   9     1074.43     1010.60     56.13 o 
   1  11   9     1726.38     1589.98     59.87 o 
   2  11   9       13.26       47.78     15.92 o 
   3  11   9      885.05      751.81     43.80 o 
   4  11   9      101.36      152.12     22.62 o 
   5  11   9      209.65      281.76     29.59 o 
   6  11   9      243.63      202.37     26.34 o 
  -4  12   9        0.11       36.32     18.80 o 
  -3  12   9        6.39       72.33     17.94 o 
  -2  12   9      109.72      120.78     21.90 o 
  -1  12   9        1.97       38.68     17.62 o 
   0  12   9       73.67      120.32     18.36 o 
   1  12   9        7.04       52.08     14.60 o 
   2  12   9       61.53      151.07     21.48 o 
   3  12   9        3.17       45.26     18.44 o 
   4  12   9      101.78      157.24     19.99 o 
 -10   0  10      353.70      398.12     62.54 o 
  -9   0  10      346.72      420.76     75.05 o 
  -8   0  10     4008.28     3545.43    120.27 o 
  -7   0  10        1.39       21.26     12.95 o 
  -6   0  10        3.76       24.23     11.62 o 
  -5   0  10     2210.12     2010.35     72.56 o 
  -4   0  10       78.40       39.12     10.55 o 
  -3   0  10    18999.62    20435.43    921.37 o 
  -2   0  10     1188.07     1027.48     70.91 o 
  -1   0  10     8395.67     8317.13    539.22 o 
   0   0  10     3071.46     2739.46    132.47 o 
   1   0  10     5246.71     5358.77    321.22 o 
   2   0  10       26.18       12.01      9.36 o 
   3   0  10      126.20      244.39     19.88 o 
   4   0  10     1089.79     1061.98     54.41 o 
   5   0  10      168.74      214.40     22.56 o 
   6   0  10     4199.92     4027.21    322.18 o 
   7   0  10      658.53      650.90     82.83 o 
   8   0  10      135.17      128.54     23.01 o 
   9   0  10     6231.90     5142.15    203.31 o 
  10   0  10      490.07      410.50     77.41 o 
  11   0  10      583.02      606.42     69.28 o 
 -10   1  10      236.42      297.62     34.43 o 
  -9   1  10     1004.74      877.35     81.10 o 
  -8   1  10     1469.79     1337.58     38.10 o 
  -7   1  10       19.57       44.44      9.89 o 
  -6   1  10      236.87      320.68     16.65 o 
  -5   1  10     1798.25     1719.30     54.63 o 
  -4   1  10     4347.79     4268.89    128.86 o 
  -3   1  10      556.29      639.50     27.90 o 
  -2   1  10    11560.48    12162.80    592.37 o 
  -1   1  10    10812.53    12048.09    493.01 o 
   0   1  10       93.79      129.06      8.14 o 
   1   1  10     9684.99    10189.01    381.46 o 
   2   1  10     3545.98     3660.00    144.37 o 
   3   1  10     4822.92     4943.02    225.31 o 
   4   1  10      244.14      295.12     16.03 o 
   5   1  10      581.29      452.18     19.09 o 
   6   1  10      329.80      369.52     19.70 o 
   7   1  10      360.34      383.26     23.71 o 
   8   1  10      134.75      167.08     38.27 o 
   9   1  10     1128.76      970.43     67.19 o 
  10   1  10      585.36      622.09     58.52 o 
  11   1  10      124.90      184.04     42.35 o 
 -12   2  10      528.43      714.03    105.21 o 
 -11   2  10        1.32       24.29     29.10 o 
 -10   2  10       76.72       98.31     22.56 o 
  -9   2  10      648.88      602.12     46.28 o 
  -8   2  10      967.96      904.53     32.83 o 
  -7   2  10      943.77      868.49     29.72 o 
  -6   2  10       91.16       93.14     11.39 o 
  -5   2  10       72.04       57.42      8.59 o 
  -4   2  10      484.72      553.57     24.38 o 
  -3   2  10        1.25       11.81      5.52 o 
  -2   2  10      226.78      212.96     10.26 o 
  -1   2  10      234.19      230.46      9.94 o 
   0   2  10      956.99     1078.47     49.52 o 
   1   2  10      155.63      228.59     12.02 o 
   2   2  10      380.71      363.70     14.96 o 
   3   2  10       83.85      100.32     11.02 o 
   4   2  10      194.25      228.47     14.96 o 
   5   2  10       58.74       76.67     11.83 o 
   6   2  10      134.86      101.90     13.92 o 
   7   2  10       64.66       69.68     13.51 o 
   8   2  10      113.74      115.14     21.93 o 
   9   2  10        1.53       21.15     15.95 o 
  10   2  10      146.45      241.75     41.99 o 
  11   2  10      134.98      232.85     37.68 o 
 -12   3  10       26.88       80.27     34.18 o 
 -11   3  10       37.17       88.58     36.12 o 
 -10   3  10       20.83       68.93     18.91 o 
  -9   3  10      392.35      448.04     30.33 o 
  -8   3  10      771.02      727.06     30.09 o 
  -7   3  10        5.56       15.42     10.70 o 
  -6   3  10        4.05       -4.74      8.99 o 
  -5   3  10      785.55      673.82     22.36 o 
  -4   3  10     1052.56     1152.99     53.53 o 
  -3   3  10      254.48      273.90     13.23 o 
  -2   3  10     6200.03     6556.98    265.97 o 
  -1   3  10     2271.65     2302.11     98.55 o 
   0   3  10      717.43      589.43     29.79 o 
   1   3  10      508.47      442.97     15.49 o 
   2   3  10        4.35       27.62      7.73 o 
   3   3  10     3400.88     3548.57    129.74 o 
   4   3  10      328.76      319.27     17.25 o 
   5   3  10       40.94       26.18     10.09 o 
   6   3  10      873.31      790.90     37.15 o 
   7   3  10       43.04       76.07     17.56 o 
   8   3  10       70.67      127.79     23.40 o 
   9   3  10      392.08      481.82     38.27 o 
  10   3  10      513.60      551.01     61.88 o 
  11   3  10       10.89       82.12     30.02 o 
 -12   4  10      500.40      590.16     72.70 o 
 -11   4  10      240.88      289.95     61.61 o 
 -10   4  10     1104.29     1081.87     98.84 o 
  -9   4  10      209.67      232.56     25.59 o 
  -8   4  10     1735.42     1672.20     58.63 o 
  -7   4  10     1022.34      991.70     33.64 o 
  -6   4  10      725.27      689.84     26.78 o 
  -5   4  10     1093.00     1007.95     36.33 o 
  -4   4  10       27.54       30.77      7.53 o 
  -3   4  10     5850.60     5480.99    224.74 o 
  -2   4  10      369.95      322.29     14.68 o 
  -1   4  10     2426.49     2430.52    101.51 o 
   0   4  10     1793.81     1752.17     87.44 o 
   1   4  10     1001.99      816.25     44.53 o 
   2   4  10     3566.45     3553.37    155.58 o 
   3   4  10      557.04      571.22     25.68 o 
   4   4  10     4015.23     3800.50    146.87 o 
   5   4  10      464.83      463.44     21.99 o 
   6   4  10     1610.24     1450.51     79.09 o 
   7   4  10      874.64      793.92     36.49 o 
   8   4  10     1165.44      976.68     44.66 o 
   9   4  10      325.46      338.39     34.93 o 
  10   4  10       16.61       71.28     17.06 o 
  11   4  10      173.19      157.39     32.75 o 
 -11   5  10      752.03      796.89     82.40 o 
 -10   5  10      197.57      231.91     27.17 o 
  -9   5  10      355.43      421.40     31.13 o 
  -8   5  10       55.44      111.72     19.74 o 
  -7   5  10       92.42      137.22     20.79 o 
  -6   5  10      176.42      204.82     19.83 o 
  -5   5  10     1017.74     1033.28     58.56 o 
  -4   5  10     2025.91     1826.32     97.86 o 
  -3   5  10     2302.36     2082.76     96.18 o 
  -2   5  10     6275.04     6014.69    271.14 o 
  -1   5  10     5620.50     6059.65    314.03 o 
   0   5  10     1075.15     1099.96     48.29 o 
   1   5  10     2402.34     2138.02    120.63 o 
   2   5  10       12.21       15.20      8.55 o 
   3   5  10      903.64      776.39     37.01 o 
   4   5  10        0.35       -1.56      9.79 o 
   5   5  10     1605.29     1320.31     58.11 o 
   6   5  10      396.17      416.38     29.74 o 
   7   5  10     1375.83     1233.40     47.45 o 
   8   5  10     1238.32     1194.10     86.10 o 
   9   5  10      417.79      397.14     37.55 o 
  10   5  10      599.15      654.24     43.88 o 
 -11   6  10        3.65       34.61     27.77 o 
 -10   6  10      309.35      499.55     61.61 o 
  -9   6  10     1226.24     1064.94     66.69 o 
  -8   6  10       28.57       68.49     17.22 o 
  -7   6  10       26.04       42.23     16.32 o 
  -6   6  10     1090.68      994.44     62.58 o 
  -5   6  10       73.09       52.65     15.64 o 
  -4   6  10      183.08      183.45     16.25 o 
  -3   6  10      467.25      432.60     27.73 o 
  -2   6  10     1082.88     1130.27     74.81 o 
  -1   6  10      930.69      748.62     30.40 o 
   0   6  10     3875.01     3356.62    188.80 o 
   1   6  10       39.72       23.50     11.23 o 
   2   6  10     2720.28     2600.97     97.84 o 
   3   6  10      556.99      542.65     25.50 o 
   4   6  10      204.44      214.35     20.35 o 
   5   6  10        4.60        3.06     14.09 o 
   6   6  10      542.28      488.33     32.45 o 
   7   6  10       38.12       77.40     18.13 o 
   8   6  10        0.45       17.07     15.28 o 
   9   6  10      215.60      226.26     29.76 o 
  10   6  10       59.12      125.40     20.46 o 
 -10   7  10      328.78      389.09     38.65 o 
  -9   7  10       47.21       53.64     15.21 o 
  -8   7  10       47.47      139.92     20.49 o 
  -7   7  10      628.97      633.78     51.93 o 
  -6   7  10      136.30      146.87     22.04 o 
  -5   7  10       57.55       84.36     18.93 o 
  -4   7  10       98.38      143.99     22.27 o 
  -3   7  10     1333.65     1248.72     48.76 o 
  -2   7  10      207.03      248.83     28.97 o 
  -1   7  10      426.41      426.30     23.75 o 
   0   7  10       42.95       27.89     11.87 o 
   1   7  10      157.83      168.26     18.65 o 
   2   7  10      772.87      631.82     31.97 o 
   3   7  10       80.78       91.39     15.76 o 
   4   7  10        3.65       25.78     11.87 o 
   5   7  10      676.18      653.25     33.23 o 
   6   7  10      217.25      261.68     26.73 o 
   7   7  10       88.88      103.33     17.91 o 
   8   7  10       49.34       87.68     19.65 o 
   9   7  10       30.92       74.92     23.67 o 
 -10   8  10      226.38      303.16     49.66 o 
  -9   8  10       21.33       48.45     36.96 o 
  -8   8  10     1389.99     1308.87     75.13 o 
  -7   8  10      131.17      172.39     23.37 o 
  -6   8  10      111.99      182.26     23.79 o 
  -5   8  10       34.91       85.72     17.43 o 
  -4   8  10      274.82      340.72     30.66 o 
  -3   8  10      660.26      601.85     39.58 o 
  -2   8  10        8.86       16.03     11.19 o 
  -1   8  10        2.27        3.11     10.10 o 
   0   8  10     1093.55     1036.93     48.86 o 
   1   8  10     2085.59     1868.43     76.27 o 
   2   8  10      468.24      490.18     27.52 o 
   3   8  10     1993.58     1791.48    107.40 o 
   4   8  10     1883.53     1667.53     96.01 o 
   5   8  10      120.86      120.21     18.77 o 
   6   8  10       12.33       37.34     12.39 o 
   7   8  10      163.97      209.81     28.14 o 
   8   8  10      239.33      271.03     30.38 o 
   9   8  10       41.19       82.95     22.93 o 
  -9   9  10      654.31      634.28     32.67 o 
  -8   9  10        0.07       54.18     16.31 o 
  -7   9  10      827.44      820.58     58.38 o 
  -6   9  10      188.76      362.06     33.56 o 
  -5   9  10      478.45      554.06     59.58 o 
  -4   9  10      148.32      194.46     23.71 o 
  -3   9  10      108.98      133.95     19.33 o 
  -2   9  10     1014.54      949.38     66.13 o 
  -1   9  10       42.32       79.29     14.22 o 
   0   9  10      680.49      609.43     32.19 o 
   1   9  10     1650.32     1362.73     52.38 o 
   2   9  10       18.51       31.84     14.16 o 
   3   9  10      843.49      801.26     57.27 o 
   4   9  10      258.63      263.23     32.52 o 
   5   9  10      375.31      385.05     37.49 o 
   6   9  10       62.01       96.79     20.11 o 
   7   9  10      270.39      233.96     29.48 o 
   8   9  10       41.73       75.35     27.09 o 
  -8  10  10       67.46      119.10     18.79 o 
  -7  10  10       22.75       80.64     36.62 o 
  -6  10  10       47.35      103.14     19.94 o 
  -5  10  10      146.74      186.69     28.91 o 
  -4  10  10       45.24       86.90     18.72 o 
  -3  10  10       21.32       36.39     21.05 o 
  -2  10  10       31.72       41.31     17.49 o 
  -1  10  10      576.08      586.63     41.88 o 
   0  10  10      361.83      428.05     30.95 o 
   1  10  10        1.43        1.25     12.69 o 
   2  10  10      752.44      678.79     33.04 o 
   3  10  10      264.04      288.04     31.51 o 
   4  10  10      198.57      261.72     28.97 o 
   5  10  10        6.48       50.58     19.33 o 
   6  10  10      536.36      483.25     37.50 o 
   7  10  10       56.26       87.34     20.35 o 
  -6  11  10       87.58      134.90     22.10 o 
  -5  11  10       36.34       78.85     19.66 o 
  -4  11  10      122.54      153.19     25.56 o 
  -3  11  10      184.75      220.49     33.75 o 
  -2  11  10       75.64       68.60     17.66 o 
  -1  11  10      248.25      292.35     27.26 o 
   0  11  10       25.62       76.45     16.10 o 
   1  11  10      205.89      249.22     25.93 o 
   2  11  10      165.04      196.45     31.10 o 
   3  11  10      121.29      162.61     22.59 o 
   4  11  10      209.14      298.96     31.32 o 
   5  11  10      133.60      208.89     23.77 o 
  -4  12  10      157.14      206.99     28.36 o 
  -3  12  10       11.48       79.45     22.38 o 
  -2  12  10        2.28       25.73     15.07 o 
  -1  12  10       23.98       77.44     18.67 o 
   0  12  10      223.63      281.57     25.86 o 
   1  12  10      320.06      292.59     36.81 o 
   2  12  10        9.09       54.49     15.09 o 
   3  12  10      614.02      591.97     39.94 o 
 -12   1  11      319.55      489.48     60.88 o 
 -11   1  11      215.94      291.74     47.20 o 
 -10   1  11      641.11      757.34     76.95 o 
  -9   1  11      924.24      880.13     81.93 o 
  -8   1  11     1851.37     1737.61     42.34 o 
  -7   1  11        0.91       11.39      7.94 o 
  -6   1  11       53.43       61.95     10.01 o 
  -5   1  11       18.05       46.55      8.43 o 
  -4   1  11      206.60      231.43     11.41 o 
  -3   1  11     3144.49     3197.79    132.90 o 
  -2   1  11      905.24      856.07     23.61 o 
  -1   1  11     9723.01    10702.67    448.65 o 
   0   1  11      534.78      440.07     19.09 o 
   1   1  11     1181.46     1138.04     62.47 o 
   2   1  11      191.73      193.05     12.79 o 
   3   1  11        0.06        7.77      7.41 o 
   4   1  11      115.81      144.24     13.31 o 
   5   1  11       35.23       32.80     10.05 o 
   6   1  11      958.10      940.84     36.68 o 
   7   1  11       55.08       79.80     14.25 o 
   8   1  11      273.74      279.90     29.67 o 
   9   1  11     1951.62     1549.24     81.68 o 
  10   1  11       12.01       46.70     26.65 o 
  11   1  11      710.00      680.88     53.44 o 
 -12   2  11       10.29       62.02     46.42 o 
 -11   2  11       92.19      106.63     30.13 o 
 -10   2  11      409.79      427.26     60.23 o 
  -9   2  11       75.35      102.99     30.31 o 
  -8   2  11      196.62      257.10     22.21 o 
  -7   2  11      263.35      240.37     20.22 o 
  -6   2  11        3.57       17.27      7.71 o 
  -5   2  11     3921.85     4127.81    153.29 o 
  -4   2  11     6078.72     6794.62    280.88 o 
  -3   2  11      351.69      361.86     17.10 o 
  -2   2  11     8763.24     9228.02    329.18 o 
  -1   2  11     2502.79     2094.51     98.63 o 
   0   2  11      985.43      752.48     44.45 o 
   1   2  11       28.84       10.98      6.35 o 
   2   2  11      831.78     1028.97     33.27 o 
   3   2  11     3022.50     2972.35    128.44 o 
   4   2  11      127.70      105.57     12.29 o 
   5   2  11      996.73      958.54     48.48 o 
   6   2  11      323.15      337.09     21.01 o 
   7   2  11     1452.77     1480.49     68.76 o 
   8   2  11     1270.84     1195.34     54.21 o 
   9   2  11      202.92      204.19     27.42 o 
  10   2  11      616.06      682.07     60.68 o 
  11   2  11      190.56      262.27     40.00 o 
 -12   3  11      391.19      403.07     54.55 o 
 -11   3  11       85.47      157.70     35.33 o 
 -10   3  11      774.05      750.14     56.96 o 
  -9   3  11      596.33      607.50     39.84 o 
  -8   3  11      420.81      446.59     25.51 o 
  -7   3  11       50.99       99.05     15.67 o 
  -6   3  11      327.74      354.28     21.72 o 
  -5   3  11       93.24      147.21     12.00 o 
  -4   3  11       42.62       66.17      9.44 o 
  -3   3  11     9728.95     9380.39    339.25 o 
  -2   3  11       22.81       47.31      8.09 o 
  -1   3  11        4.93       13.20      6.59 o 
   0   3  11      462.96      354.53     14.07 o 
   1   3  11      244.41      195.27     12.97 o 
   2   3  11     4115.16     3663.15    152.05 o 
   3   3  11      102.29      147.13     13.23 o 
   4   3  11       85.65       61.87     10.87 o 
   5   3  11     1055.37      982.28     48.65 o 
   6   3  11     1035.80      945.60     50.75 o 
   7   3  11      558.38      522.37     35.98 o 
   8   3  11      816.95      757.78     69.92 o 
   9   3  11     1558.05     1383.90     52.87 o 
  10   3  11       46.30       29.47     22.43 o 
  11   3  11       77.56      157.54     31.04 o 
 -12   4  11        5.40       94.22     35.56 o 
 -11   4  11      211.66      287.21     48.73 o 
 -10   4  11       16.35       65.10     23.06 o 
  -9   4  11        0.88       48.91     18.52 o 
  -8   4  11       66.72      116.45     16.77 o 
  -7   4  11      265.72      308.85     23.88 o 
  -6   4  11      538.91      542.19     25.00 o 
  -5   4  11     1580.78     1574.88     64.48 o 
  -4   4  11      214.07      243.15     14.74 o 
  -3   4  11    11869.05    12071.28    523.26 o 
  -2   4  11     5643.65     5635.70    240.40 o 
  -1   4  11      784.05      789.16     43.16 o 
   0   4  11       75.81       69.71     10.61 o 
   1   4  11     1619.37     1604.09     77.04 o 
   2   4  11      600.69      645.14     26.80 o 
   3   4  11       45.72       71.67     11.15 o 
   4   4  11      402.50      318.52     18.39 o 
   5   4  11     1315.83     1212.36     56.82 o 
   6   4  11      715.59      632.90     38.20 o 
   7   4  11      163.04      205.11     24.69 o 
   8   4  11      103.65       99.56     23.74 o 
   9   4  11      695.96      681.23     45.06 o 
  10   4  11       97.34      178.69     22.82 o 
  11   4  11        0.17       43.03     35.38 o 
 -11   5  11       47.88       94.50     27.53 o 
 -10   5  11      526.42      592.91     60.69 o 
  -9   5  11        0.51       59.16     28.45 o 
  -8   5  11      648.21      661.40     33.58 o 
  -7   5  11     1690.52     1575.55     66.50 o 
  -6   5  11     1693.96     1475.22     78.49 o 
  -5   5  11      412.58      467.44     25.01 o 
  -4   5  11        6.91       26.74      8.18 o 
  -3   5  11       76.21       74.70     10.76 o 
  -2   5  11     3970.79     3650.59    208.93 o 
  -1   5  11       41.69       75.29     10.56 o 
   0   5  11        0.60        4.27      6.99 o 
   1   5  11      670.62      651.36     45.79 o 
   2   5  11     1111.44      990.54     60.70 o 
   3   5  11      587.35      535.91     24.86 o 
   4   5  11      456.51      402.12     23.46 o 
   5   5  11      850.94      843.59     31.73 o 
   6   5  11      340.39      357.58     29.69 o 
   7   5  11      578.59      564.01     34.05 o 
   8   5  11      113.73      165.23     22.95 o 
   9   5  11        5.34       64.77     17.94 o 
  10   5  11       21.96       74.23     26.67 o 
 -11   6  11      509.18      572.50     78.10 o 
 -10   6  11      109.09      189.66     55.70 o 
  -9   6  11      396.99      492.67     56.36 o 
  -8   6  11      341.92      390.16     33.60 o 
  -7   6  11      337.82      400.92     32.44 o 
  -6   6  11      603.73      616.21     48.27 o 
  -5   6  11      227.39      265.78     26.93 o 
  -4   6  11     3018.07     2655.24    152.00 o 
  -3   6  11        7.32       29.16     10.08 o 
  -2   6  11     2276.37     2091.07    127.17 o 
  -1   6  11      428.87      360.60     21.84 o 
   0   6  11       86.11       95.81     14.95 o 
   1   6  11     1066.84      932.42     48.08 o 
   2   6  11        6.68       10.03     11.07 o 
   3   6  11     2282.14     1892.61     63.57 o 
   4   6  11      868.73      768.82     37.24 o 
   5   6  11      812.08      788.12     40.02 o 
   6   6  11      166.15      200.36     34.43 o 
   7   6  11      155.26      188.87     24.05 o 
   8   6  11      863.25      840.65     43.99 o 
   9   6  11       24.88       57.02     17.05 o 
  10   6  11      223.13      219.10     39.49 o 
 -10   7  11      375.66      432.48     76.58 o 
  -9   7  11      327.52      318.91     45.14 o 
  -8   7  11      369.20      539.90     36.44 o 
  -7   7  11     1036.06     1009.59     42.51 o 
  -6   7  11      916.88      823.94     38.50 o 
  -5   7  11      309.04      341.44     28.11 o 
  -4   7  11      491.98      446.31     38.54 o 
  -3   7  11      966.10      826.72     33.36 o 
  -2   7  11        1.94        4.20     10.47 o 
  -1   7  11      597.99      446.50     23.71 o 
   0   7  11      584.95      483.61     24.64 o 
   1   7  11       62.61       63.20     14.55 o 
   2   7  11     1523.04     1326.62     62.07 o 
   3   7  11        5.10       20.75     12.57 o 
   4   7  11      617.16      588.52     30.93 o 
   5   7  11       38.67       64.04     15.79 o 
   6   7  11      258.34      271.78     28.24 o 
   7   7  11      169.89      226.62     26.40 o 
   8   7  11       77.87      125.99     21.07 o 
   9   7  11      427.77      447.82     38.29 o 
  -9   8  11       50.03      127.92     28.58 o 
  -8   8  11        2.23       60.14     16.13 o 
  -7   8  11       70.74       87.06     17.36 o 
  -6   8  11        0.14       29.32     13.26 o 
  -5   8  11      871.99      885.42     39.05 o 
  -4   8  11       25.62       35.97     14.87 o 
  -3   8  11       26.75       64.49     14.21 o 
  -2   8  11      900.25      839.04     62.07 o 
  -1   8  11      117.31      144.43     18.14 o 
   0   8  11      404.35      370.26     25.39 o 
   1   8  11      159.88      173.21     19.83 o 
   2   8  11      161.64      179.35     22.68 o 
   3   8  11      172.25      235.94     22.68 o 
   4   8  11      300.66      309.46     28.05 o 
   5   8  11      123.01      190.89     23.26 o 
   6   8  11       81.52      128.93     19.38 o 
   7   8  11       43.17       56.18     17.91 o 
   8   8  11       83.53      112.06     20.09 o 
  -9   9  11        3.35       62.63     28.73 o 
  -8   9  11        3.56       57.13     21.32 o 
  -7   9  11      578.56      604.17     45.73 o 
  -6   9  11      386.17      429.83     30.55 o 
  -5   9  11       94.26      137.79     21.96 o 
  -4   9  11     1215.79     1112.13     86.72 o 
  -3   9  11      186.83      252.30     36.48 o 
  -2   9  11      282.29      368.02     24.22 o 
  -1   9  11      232.38      228.38     20.32 o 
   0   9  11        7.84       47.61     12.45 o 
   1   9  11      387.55      397.79     30.51 o 
   2   9  11      187.82      230.74     25.06 o 
   3   9  11      182.79      239.98     29.79 o 
   4   9  11        4.52       28.17     17.01 o 
   5   9  11      877.29      843.10     43.48 o 
   6   9  11      232.55      276.58     30.59 o 
   7   9  11      289.74      278.12     49.86 o 
  -7  10  11       17.66       71.87     16.83 o 
  -6  10  11      464.37      546.04     42.16 o 
  -5  10  11       20.29       57.46     17.87 o 
  -4  10  11      625.61      541.59     42.82 o 
  -3  10  11      540.41      500.88     41.74 o 
  -2  10  11       12.00       33.67     17.78 o 
  -1  10  11       54.03       84.82     16.61 o 
   0  10  11       24.34       42.50     14.39 o 
   1  10  11      342.27      367.71     31.01 o 
   2  10  11      153.15      171.57     21.44 o 
   3  10  11      638.77      667.66     42.03 o 
   4  10  11      634.87      667.43     45.49 o 
   5  10  11      280.64      303.89     32.40 o 
   6  10  11      295.20      310.93     32.13 o 
  -6  11  11        6.82       47.63     17.21 o 
  -5  11  11      501.19      533.66     40.57 o 
  -4  11  11       27.75       78.08     31.92 o 
  -3  11  11        5.69       52.20     17.67 o 
  -2  11  11        9.41       50.00     28.47 o 
  -1  11  11      109.16      139.48     18.51 o 
   0  11  11      245.06      267.09     25.87 o 
   1  11  11        8.24       38.13     13.98 o 
   2  11  11      220.29      288.48     33.53 o 
   3  11  11        2.16       35.21     13.08 o 
   4  11  11      899.72      816.15     42.90 o 
   5  11  11      401.34      465.67     40.49 o 
  -4  12  11        6.56       95.81     26.85 o 
  -3  12  11       17.09       80.43     18.45 o 
  -2  12  11        7.82       52.54     24.62 o 
  -1  12  11       31.67      106.34     45.05 o 
   0  12  11       16.34       52.07     13.43 o 
   1  12  11       90.58      141.41     20.12 o 
   2  12  11        0.87       72.18     16.09 o 
 -12   0  12      562.15      586.38     70.76 o 
 -11   0  12      334.33      355.72     72.51 o 
 -10   0  12        9.19       54.41     37.32 o 
  -9   0  12     1764.56     1847.80    119.44 o 
  -8   0  12     3587.35     3261.74    148.81 o 
  -7   0  12      212.38      200.51     29.76 o 
  -6   0  12       45.37       11.75     11.80 o 
  -5   0  12      116.77       84.14     14.13 o 
  -4   0  12       17.83        7.16      7.40 o 
  -3   0  12      279.49      375.83     26.97 o 
  -2   0  12    26654.11    29434.31   2190.20 o 
  -1   0  12      311.90      273.15     39.06 o 
   0   0  12     8790.14     8933.41    609.58 o 
   1   0  12        6.89       18.10      8.97 o 
   2   0  12     1275.54     1218.30     78.89 o 
   3   0  12     2507.97     2312.78    101.22 o 
   4   0  12      937.79      823.31     55.40 o 
   5   0  12     2070.28     2010.16    150.05 o 
   6   0  12      181.36      216.45     24.59 o 
   7   0  12      266.95      265.51     27.01 o 
   8   0  12      938.18      810.24     44.23 o 
   9   0  12      651.99      592.10     88.31 o 
  10   0  12     1510.76     1371.90    109.92 o 
  11   0  12      111.98      185.21     42.77 o 
 -12   1  12      235.49      286.35     41.11 o 
 -11   1  12        6.10       26.72     19.03 o 
 -10   1  12     1330.00     1159.46     70.32 o 
  -9   1  12     1252.25     1140.55     67.08 o 
  -8   1  12      595.21      576.79     36.19 o 
  -7   1  12      550.83      536.07     26.94 o 
  -6   1  12      512.73      490.68     27.08 o 
  -5   1  12      512.41      552.34     18.37 o 
  -4   1  12       25.98       66.49      7.75 o 
  -3   1  12     2237.74     2165.75     88.85 o 
  -2   1  12      192.86      195.14     15.44 o 
  -1   1  12     2569.16     2453.25    102.52 o 
   0   1  12     1740.42     1563.34     57.04 o 
   1   1  12      119.22      172.00     11.41 o 
   2   1  12     9763.29     9339.85    334.13 o 
   3   1  12     2851.99     2653.44     82.21 o 
   4   1  12      736.90      638.05     25.62 o 
   5   1  12      197.11      184.05     15.74 o 
   6   1  12      237.36      237.56     18.26 o 
   7   1  12       70.33       90.16     15.17 o 
   8   1  12      903.10      870.94     42.38 o 
   9   1  12      954.25      907.28     63.36 o 
  10   1  12       38.52      156.17     30.88 o 
  11   1  12      373.16      498.14     57.93 o 
 -12   2  12       14.35       74.98     26.88 o 
 -11   2  12      119.93      156.78     34.25 o 
 -10   2  12      692.84      652.93     53.05 o 
  -9   2  12        0.09       47.22     23.79 o 
  -8   2  12       59.01       57.71     17.76 o 
  -7   2  12     1325.93     1162.61     76.07 o 
  -6   2  12        0.02        1.93      8.72 o 
  -5   2  12      729.22      771.06     29.42 o 
  -4   2  12       22.22       27.14      7.92 o 
  -3   2  12     1195.97     1270.14     50.06 o 
  -2   2  12      419.60      404.51     14.00 o 
  -1   2  12     1342.14     1532.14     71.18 o 
   0   2  12      793.22      765.90     27.62 o 
   1   2  12      741.98      505.21     26.49 o 
   2   2  12      162.24      163.07     12.78 o 
   3   2  12      387.75      385.65     17.50 o 
   4   2  12      286.50      274.07     17.05 o 
   5   2  12      329.15      333.01     19.32 o 
   6   2  12      211.36      231.83     18.25 o 
   7   2  12      113.68      112.20     14.98 o 
   8   2  12      292.80      337.86     32.80 o 
   9   2  12      208.36      215.87     27.69 o 
  10   2  12       55.31      110.69     27.74 o 
  11   2  12      165.40      218.33     79.62 o 
 -12   3  12       12.10       79.58     25.55 o 
 -11   3  12       34.75       49.82     23.84 o 
 -10   3  12      138.85      203.36     39.43 o 
  -9   3  12       91.29       92.46     21.81 o 
  -8   3  12        1.11       22.62     27.82 o 
  -7   3  12      641.79      706.61     39.08 o 
  -6   3  12      243.84      218.82     19.00 o 
  -5   3  12      572.91      547.21     21.71 o 
  -4   3  12      450.56      476.98     21.11 o 
  -3   3  12     1796.67     1618.94     57.81 o 
  -2   3  12      135.60      140.57     11.24 o 
  -1   3  12      426.76      491.86     22.46 o 
   0   3  12      267.16      332.17     22.17 o 
   1   3  12       86.81       64.75      9.70 o 
   2   3  12      726.01      584.83     29.67 o 
   3   3  12      134.73      146.27     13.69 o 
   4   3  12       35.92       27.78      9.74 o 
   5   3  12      582.60      507.16     21.25 o 
   6   3  12      309.52      326.01     21.61 o 
   7   3  12       81.35       77.69     17.87 o 
   8   3  12      228.96      273.43     26.88 o 
   9   3  12      494.05      534.17     37.58 o 
  10   3  12       19.32       93.73     35.10 o 
  11   3  12      133.94      168.85     34.96 o 
 -11   4  12     1168.23     1060.80     96.34 o 
 -10   4  12       40.81       81.73     26.78 o 
  -9   4  12     2024.77     1861.84     84.19 o 
  -8   4  12      185.21      269.73     32.21 o 
  -7   4  12      324.66      394.70     35.94 o 
  -6   4  12      464.43      526.32     25.02 o 
  -5   4  12       39.29       67.87      9.76 o 
  -4   4  12     1232.99     1113.72     53.61 o 
  -3   4  12      234.01      270.39     19.96 o 
  -2   4  12     4095.61     3926.12    182.42 o 
  -1   4  12     2022.46     2070.46    116.85 o 
   0   4  12      883.06      701.24     40.17 o 
   1   4  12     2739.29     2339.46    107.29 o 
   2   4  12      247.95      281.84     16.67 o 
   3   4  12     3032.51     2921.52     82.26 o 
   4   4  12     1293.24     1209.44     53.52 o 
   5   4  12       52.75       28.56     11.61 o 
   6   4  12      381.02      356.26     30.29 o 
   7   4  12      313.28      349.51     29.82 o 
   8   4  12     1299.00     1241.22     95.12 o 
   9   4  12      187.71      216.92     27.45 o 
  10   4  12      214.28      188.50     24.13 o 
 -11   5  12       39.63      114.08     35.56 o 
 -10   5  12     1149.81     1063.35    158.37 o 
  -9   5  12      365.54      420.53     51.58 o 
  -8   5  12     1076.65      967.67    157.49 o 
  -7   5  12      982.14      932.11     63.69 o 
  -6   5  12        7.58       23.78     13.17 o 
  -5   5  12     1315.07     1192.52     56.48 o 
  -4   5  12       72.84      112.28     13.50 o 
  -3   5  12     4113.05     3875.12    157.86 o 
  -2   5  12       23.76       52.74      9.97 o 
  -1   5  12     1071.88      932.64     42.84 o 
   0   5  12     1345.26     1248.89     81.51 o 
   1   5  12      135.31      143.03     14.05 o 
   2   5  12     3402.53     3331.90    194.75 o 
   3   5  12       21.13       54.87     11.91 o 
   4   5  12      511.45      458.44     25.54 o 
   5   5  12       26.73       17.94     12.46 o 
   6   5  12       81.87       84.94     18.19 o 
   7   5  12      605.87      633.92     35.75 o 
   8   5  12      568.53      614.91     33.86 o 
   9   5  12      298.90      363.45     35.17 o 
  10   5  12      120.48      170.71     22.71 o 
 -11   6  12      208.28      338.91     62.26 o 
 -10   6  12      291.66      371.35     47.53 o 
  -9   6  12      225.41      333.11     45.74 o 
  -8   6  12     1355.43     1354.19    119.99 o 
  -7   6  12        1.56       40.55     23.81 o 
  -6   6  12       13.45       46.14     13.37 o 
  -5   6  12       17.57        8.06     13.88 o 
  -4   6  12       15.55       19.06      9.77 o 
  -3   6  12      198.88      217.95     21.17 o 
  -2   6  12      355.26      365.36     22.99 o 
  -1   6  12      919.65      735.23     43.91 o 
   0   6  12      190.92      187.48     18.31 o 
   1   6  12     3857.01     3276.68    215.74 o 
   2   6  12     2487.81     2243.49    121.89 o 
   3   6  12      957.43      875.90     31.47 o 
   4   6  12     1146.74      962.15     33.47 o 
   5   6  12       99.78       76.51     17.77 o 
   6   6  12       52.17       85.17     18.59 o 
   7   6  12       93.99      130.22     19.58 o 
   8   6  12       12.79       49.09     25.99 o 
   9   6  12       45.34      112.01     19.39 o 
 -10   7  12       11.06       28.52     18.78 o 
  -9   7  12      581.38      594.34     60.73 o 
  -8   7  12      718.71      685.77     87.52 o 
  -7   7  12       46.16       90.23     25.90 o 
  -6   7  12      710.85      740.95     50.72 o 
  -5   7  12      165.14      240.74     29.12 o 
  -4   7  12     1211.93     1043.66     84.82 o 
  -3   7  12      809.28      714.28     37.12 o 
  -2   7  12       12.02       25.31     10.79 o 
  -1   7  12      474.59      450.82     24.65 o 
   0   7  12      160.25      186.66     19.71 o 
   1   7  12     1156.01     1000.87     51.02 o 
   2   7  12      255.92      206.61     21.20 o 
   3   7  12     1276.90     1080.17     68.21 o 
   4   7  12      810.40      721.77     43.18 o 
   5   7  12        9.31       37.26     13.76 o 
   6   7  12      199.04      279.09     27.70 o 
   7   7  12        0.75       65.71     15.83 o 
   8   7  12       28.28       49.67     15.35 o 
   9   7  12        3.50       30.42     18.26 o 
  -9   8  12      115.69      195.96     33.92 o 
  -8   8  12        3.21       39.79     18.75 o 
  -7   8  12      598.25      658.61    110.62 o 
  -6   8  12       22.04       78.56     34.03 o 
  -5   8  12       98.06      142.99     25.43 o 
  -4   8  12     1410.42     1230.16     74.48 o 
  -3   8  12        0.80       32.21     11.35 o 
  -2   8  12      503.79      465.34     24.71 o 
  -1   8  12      115.15      159.97     18.51 o 
   0   8  12      237.04      206.05     20.62 o 
   1   8  12       59.06       55.81     14.45 o 
   2   8  12      648.16      592.83     34.71 o 
   3   8  12      171.74      217.99     24.00 o 
   4   8  12      119.45      172.46     22.85 o 
   5   8  12      171.69      228.50     25.01 o 
   6   8  12       70.86      107.83     21.27 o 
   7   8  12      632.85      645.35     35.89 o 
   8   8  12      447.91      528.42     39.98 o 
  -8   9  12      633.78      683.06     61.70 o 
  -7   9  12      305.78      369.79     48.18 o 
  -6   9  12      529.23      608.43     48.77 o 
  -5   9  12      644.41      635.70     35.62 o 
  -4   9  12      111.10      207.74     23.59 o 
  -3   9  12      455.73      538.47     33.53 o 
  -2   9  12       30.92       82.14     13.48 o 
  -1   9  12      409.69      426.30     25.92 o 
   0   9  12      203.69      249.56     22.14 o 
   1   9  12      100.04      110.96     19.59 o 
   2   9  12      688.28      623.62     32.69 o 
   3   9  12      140.18      135.88     26.31 o 
   4   9  12     1025.22      923.65     45.78 o 
   5   9  12       62.11      118.26     20.87 o 
   6   9  12      351.56      386.04     36.99 o 
   7   9  12      111.08      173.36     25.05 o 
  -7  10  12       11.53       69.19     25.22 o 
  -6  10  12      263.78      364.15     45.20 o 
  -5  10  12       96.21      160.85     25.64 o 
  -4  10  12      115.38      182.58     25.19 o 
  -3  10  12        1.31       25.81     16.15 o 
  -2  10  12       17.99       34.44     22.42 o 
  -1  10  12       40.12       63.37     14.59 o 
   0  10  12      107.80      102.32     16.42 o 
   1  10  12      374.00      408.74     32.40 o 
   2  10  12        1.84       45.67     13.20 o 
   3  10  12      296.37      331.69     34.86 o 
   4  10  12       18.96       83.59     18.30 o 
   5  10  12      330.57      421.86     37.76 o 
   6  10  12      122.91      148.06     20.94 o 
  -6  11  12       84.90      139.48     38.98 o 
  -5  11  12        1.13       42.26     35.41 o 
  -4  11  12      379.96      413.12     41.91 o 
  -3  11  12        4.26       28.65     20.19 o 
  -2  11  12      122.75      134.53     23.80 o 
  -1  11  12        0.77       42.37     12.88 o 
   0  11  12      354.39      417.73     31.80 o 
   1  11  12      118.32      192.97     21.69 o 
   2  11  12      169.76      257.25     28.62 o 
   3  11  12      231.15      283.06     36.56 o 
   4  11  12      240.94      275.63     28.46 o 
  -3  12  12       93.60      104.61     27.14 o 
  -2  12  12        1.10       30.67     20.69 o 
  -1  12  12      163.84      241.04     30.17 o 
   0  12  12      190.52      219.37     22.09 o 
   1  12  12       13.53       36.55     14.53 o 
   2  12  12      383.60      436.94     37.07 o 
 -12   1  13      275.66      415.73     55.25 o 
 -11   1  13      831.81      753.85     57.77 o 
 -10   1  13        6.38       48.03     22.38 o 
  -9   1  13      203.51      256.75     43.39 o 
  -8   1  13      121.67      145.11     24.44 o 
  -7   1  13      118.08      188.61     21.35 o 
  -6   1  13      313.68      376.93     25.41 o 
  -5   1  13      762.68      763.71     39.44 o 
  -4   1  13     1710.92     1676.65     93.32 o 
  -3   1  13      164.57      215.14     16.83 o 
  -2   1  13     3770.93     3827.57    178.18 o 
  -1   1  13     1945.42     1852.37     78.37 o 
   0   1  13     1778.33     1769.58     64.09 o 
   1   1  13      624.14      459.37     15.98 o 
   2   1  13     1215.77     1168.98     27.90 o 
   3   1  13     2692.64     2373.08     98.85 o 
   4   1  13        6.18       -1.00      8.04 o 
   5   1  13        8.25        3.15      8.75 o 
   6   1  13      259.64      285.63     19.56 o 
   7   1  13      582.94      597.91     24.82 o 
   8   1  13      665.22      650.61     47.96 o 
   9   1  13        0.56       78.95     25.54 o 
  10   1  13      328.21      355.48     49.59 o 
  11   1  13       39.06       93.34     27.18 o 
 -12   2  13      441.24      548.80     64.51 o 
 -11   2  13      149.73      259.55     44.78 o 
 -10   2  13     1495.52     1528.14     79.01 o 
  -9   2  13     1898.55     1832.99     93.99 o 
  -8   2  13        4.58       34.57     15.68 o 
  -7   2  13      291.20      368.21     35.12 o 
  -6   2  13       57.63       92.01     16.18 o 
  -5   2  13     1788.95     1619.69     85.53 o 
  -4   2  13      929.27      881.98     52.46 o 
  -3   2  13     4255.32     4053.63    156.50 o 
  -2   2  13       15.96       60.91     10.96 o 
  -1   2  13     7847.51     7830.60    275.95 o 
   0   2  13     6238.60     5828.16    277.00 o 
   1   2  13      394.86      359.06     15.76 o 
   2   2  13     7107.41     6543.98    222.96 o 
   3   2  13     2077.15     1849.39     85.05 o 
   4   2  13        5.94       10.51     10.00 o 
   5   2  13       52.52       45.62     10.96 o 
   6   2  13      285.97      270.64     19.44 o 
   7   2  13       68.89      107.03     14.83 o 
   8   2  13     1110.44      963.72     44.95 o 
   9   2  13      972.49      941.10     43.58 o 
  10   2  13       20.73       48.97     51.54 o 
 -12   3  13      111.23      167.91     32.77 o 
 -11   3  13      378.66      446.75     55.89 o 
 -10   3  13      507.95      556.60     60.19 o 
  -9   3  13     2148.25     2113.45     69.94 o 
  -8   3  13      598.22      715.88     41.12 o 
  -7   3  13      171.60      210.87     29.80 o 
  -6   3  13        2.52       -2.36     13.77 o 
  -5   3  13      661.26      647.30     36.59 o 
  -4   3  13     2321.54     2254.03     78.23 o 
  -3   3  13     1553.92     1577.69     87.16 o 
  -2   3  13     5367.86     5063.88    218.06 o 
  -1   3  13      526.98      423.00     16.03 o 
   0   3  13     4658.78     4172.70    221.58 o 
   1   3  13     4725.90     4313.43    170.94 o 
   2   3  13       90.61       76.60     10.89 o 
   3   3  13     1052.47      965.86     42.85 o 
   4   3  13        1.78       16.76      9.33 o 
   5   3  13      429.28      448.23     24.06 o 
   6   3  13       21.88       33.03     12.38 o 
   7   3  13      167.54      196.40     24.30 o 
   8   3  13     1851.40     1640.68     62.84 o 
   9   3  13      319.50      367.95     34.98 o 
  10   3  13      608.81      654.73     60.05 o 
 -11   4  13        3.76       32.98     23.83 o 
 -10   4  13      244.44      302.23     43.94 o 
  -9   4  13      159.54      250.67     32.84 o 
  -8   4  13      177.56      189.03     27.02 o 
  -7   4  13       47.14       70.65     18.88 o 
  -6   4  13      439.10      485.13     35.78 o 
  -5   4  13      309.81      308.05     22.63 o 
  -4   4  13     1284.37     1179.82     52.33 o 
  -3   4  13     4201.47     3763.23    211.87 o 
  -2   4  13      227.77      293.39     15.28 o 
  -1   4  13      286.43      272.87     15.55 o 
   0   4  13      238.52      216.98     15.16 o 
   1   4  13      368.49      304.63     17.31 o 
   2   4  13     1073.08      911.95     34.13 o 
   3   4  13       23.64       28.13      9.81 o 
   4   4  13        0.53       -2.23      8.84 o 
   5   4  13      150.05      173.79     17.97 o 
   6   4  13      352.48      448.92     32.32 o 
   7   4  13        3.80       17.37     12.94 o 
   8   4  13      980.32      978.97     49.61 o 
   9   4  13      166.10      225.80     27.60 o 
  10   4  13       68.00      122.78     20.06 o 
 -11   5  13       29.55       70.66     28.36 o 
 -10   5  13        7.39      115.85     25.21 o 
  -9   5  13      152.47      267.54     40.13 o 
  -8   5  13       46.63       85.76     26.33 o 
  -7   5  13      242.99      329.36     46.07 o 
  -6   5  13        6.95       18.06     21.32 o 
  -5   5  13      157.10      189.23     37.24 o 
  -4   5  13      665.95      634.50     34.89 o 
  -3   5  13     3787.80     3460.27    188.64 o 
  -2   5  13      394.25      390.30     25.26 o 
  -1   5  13      287.04      346.69     19.76 o 
   0   5  13      236.56      243.88     15.83 o 
   1   5  13       23.94       38.49     10.28 o 
   2   5  13      481.26      521.96     22.26 o 
   3   5  13      476.43      440.41     22.34 o 
   4   5  13        3.25       24.68     12.14 o 
   5   5  13        2.09        6.48     11.25 o 
   6   5  13      269.39      299.51     28.66 o 
   7   5  13       28.06       56.83     16.26 o 
   8   5  13      559.25      600.25     36.25 o 
   9   5  13      181.58      212.69     36.07 o 
  10   5  13       18.34       68.32     15.90 o 
 -10   6  13       90.71      124.53     25.88 o 
  -9   6  13      541.90      521.66     50.59 o 
  -8   6  13      157.67      234.75     40.02 o 
  -7   6  13      477.80      585.80     52.82 o 
  -6   6  13       29.36       66.63     29.88 o 
  -5   6  13      387.50      481.53     35.17 o 
  -4   6  13      619.56      527.63     32.28 o 
  -3   6  13     4367.26     3858.28    204.51 o 
  -2   6  13      118.58       93.40     14.68 o 
  -1   6  13      233.27      223.89     18.71 o 
   0   6  13       57.51       78.64     14.06 o 
   1   6  13       25.17        6.56     11.58 o 
   2   6  13     1101.60      961.81     49.45 o 
   3   6  13        3.71        7.27     12.84 o 
   4   6  13      149.19      149.86     18.95 o 
   5   6  13        1.18       20.92     13.91 o 
   6   6  13      129.49      162.44     23.96 o 
   7   6  13      645.94      696.57     34.56 o 
   8   6  13       35.85       82.85     15.02 o 
   9   6  13      646.41      634.10     39.66 o 
 -10   7  13       50.60      107.15     24.07 o 
  -9   7  13      428.40      549.47     52.45 o 
  -8   7  13      551.44      653.60     73.30 o 
  -7   7  13       91.13      107.22     30.27 o 
  -6   7  13     1106.95     1053.30    151.12 o 
  -5   7  13        1.12       37.01     14.21 o 
  -4   7  13      288.11      351.72     28.24 o 
  -3   7  13      235.16      276.10     21.19 o 
  -2   7  13      684.96      631.94     27.14 o 
  -1   7  13       40.33       55.59     13.84 o 
   0   7  13      557.64      467.67     30.42 o 
   1   7  13      484.07      440.76     27.07 o 
   2   7  13       16.56       18.61     12.59 o 
   3   7  13     1635.35     1459.94     50.23 o 
   4   7  13      147.25      214.05     21.89 o 
   5   7  13      625.19      666.62     35.32 o 
   6   7  13      183.45      256.55     26.82 o 
   7   7  13       84.35      195.88     23.59 o 
   8   7  13      344.39      455.40     35.33 o 
  -9   8  13       38.60       81.52     21.55 o 
  -8   8  13        8.33       31.71     19.40 o 
  -7   8  13      266.19      372.36     50.60 o 
  -6   8  13       61.14       55.79     24.34 o 
  -5   8  13       65.44      158.04     25.07 o 
  -4   8  13      176.51      266.25     29.71 o 
  -3   8  13      405.99      438.76     22.57 o 
  -2   8  13       12.82       31.00     12.05 o 
  -1   8  13     1742.61     1583.54     78.19 o 
   0   8  13       10.80       31.68     11.92 o 
   1   8  13       50.33       28.43     16.70 o 
   2   8  13       91.28      113.11     16.38 o 
   3   8  13      136.94      147.58     20.51 o 
   4   8  13        0.47       29.68     12.97 o 
   5   8  13        3.28       52.96     14.69 o 
   6   8  13       32.40       88.88     16.78 o 
   7   8  13        3.27       34.26     21.12 o 
   8   8  13      371.10      453.81     40.72 o 
  -8   9  13       22.18       51.18     56.16 o 
  -7   9  13        8.98       47.97     18.59 o 
  -6   9  13      201.22      216.16     35.46 o 
  -5   9  13      245.91      276.51     46.09 o 
  -4   9  13       81.19      121.75     19.60 o 
  -3   9  13     2498.19     2235.60    169.32 o 
  -2   9  13      615.44      576.83     35.00 o 
  -1   9  13      231.23      275.65     22.54 o 
   0   9  13        2.10       32.12     11.21 o 
   1   9  13      118.01      195.24     19.97 o 
   2   9  13       19.80       67.84     12.64 o 
   3   9  13        0.89       27.72     14.89 o 
   4   9  13      322.92      308.65     33.30 o 
   5   9  13       64.34       91.43     28.84 o 
   6   9  13      112.08      170.75     24.37 o 
   7   9  13      312.69      378.47     35.92 o 
  -7  10  13      220.77      277.48     50.16 o 
  -6  10  13       27.66       41.01     27.71 o 
  -5  10  13      760.77      604.39     75.38 o 
  -4  10  13      229.93      316.86     34.78 o 
  -3  10  13      263.95      274.00     32.96 o 
  -2  10  13      403.52      407.06     40.37 o 
  -1  10  13        7.91       53.83     13.39 o 
   0  10  13      115.40      155.85     20.04 o 
   1  10  13      632.09      578.32     34.15 o 
   2  10  13       78.67      116.39     17.88 o 
   3  10  13      248.36      307.80     32.79 o 
   4  10  13      739.67      750.04     56.57 o 
   5  10  13      423.65      442.47     39.51 o 
  -5  11  13       39.26      115.93     39.07 o 
  -4  11  13      869.49      817.03     70.71 o 
  -3  11  13      298.11      330.45     36.70 o 
  -2  11  13       96.71      117.78     32.24 o 
  -1  11  13       13.19       51.18     13.83 o 
   0  11  13       17.11       59.78     13.40 o 
   1  11  13       68.28      135.72     18.82 o 
   2  11  13       37.15       92.24     17.19 o 
   3  11  13      391.09      454.99     39.01 o 
   4  11  13       82.83      119.12     26.93 o 
  -2  12  13        7.41      108.37     32.03 o 
  -1  12  13       99.40      110.07     20.17 o 
   0  12  13       99.06      128.43     16.09 o 
 -12   0  14        1.18      -28.17     21.98 o 
 -11   0  14      982.55      977.75     92.74 o 
 -10   0  14     3914.18     3926.26    182.80 o 
  -9   0  14        5.36       43.23     34.27 o 
  -8   0  14      248.47      288.57     62.81 o 
  -7   0  14     2021.79     1874.88    147.98 o 
  -6   0  14      244.11      202.27     33.35 o 
  -5   0  14     3805.49     3894.23    515.06 o 
  -4   0  14     1432.73     1559.87    133.99 o 
  -3   0  14        9.59       15.01     13.17 o 
  -2   0  14      951.07     1348.21     99.79 o 
  -1   0  14     3799.98     3709.75    255.96 o 
   0   0  14       62.90       82.93     27.62 o 
   1   0  14     3918.76     4306.92    311.20 o 
   2   0  14     5522.59     5466.25    315.52 o 
   3   0  14      139.66      142.65     20.28 o 
   4   0  14      103.08       62.72     16.41 o 
   5   0  14     2158.90     1865.00     97.17 o 
   6   0  14      181.05      212.54     26.61 o 
   7   0  14      192.36      253.50     27.91 o 
   8   0  14      425.50      339.33     36.53 o 
   9   0  14      720.05      640.87     77.04 o 
  10   0  14       16.37       53.85     27.71 o 
 -12   1  14       30.59       29.12     36.44 o 
 -11   1  14      200.23      218.23     41.05 o 
 -10   1  14       32.82       74.75     27.02 o 
  -9   1  14     1631.39     1557.28     79.24 o 
  -8   1  14     1355.21     1134.57    100.01 o 
  -7   1  14      101.87      115.32     18.12 o 
  -6   1  14      896.01      883.23     64.30 o 
  -5   1  14       17.02        2.92     10.11 o 
  -4   1  14      494.10      481.65     37.69 o 
  -3   1  14      374.35      386.22     21.02 o 
  -2   1  14     2968.11     2943.77    171.28 o 
  -1   1  14      319.77      216.75     17.77 o 
   0   1  14     1541.75     1546.49     71.94 o 
   1   1  14     7552.96     6822.55    259.49 o 
   2   1  14        3.79       10.33      8.73 o 
   3   1  14     5378.59     4853.56    191.02 o 
   4   1  14      591.15      546.87     21.26 o 
   5   1  14        2.73       -6.86      8.39 o 
   6   1  14      692.85      707.03     28.56 o 
   7   1  14      145.60      181.47     17.30 o 
   8   1  14      246.86      325.01     28.55 o 
   9   1  14        8.77       33.93     23.78 o 
  10   1  14      140.08      233.25     39.06 o 
 -12   2  14       12.94       69.20     62.72 o 
 -11   2  14       31.36       54.84     20.73 o 
 -10   2  14       16.26       40.69     22.60 o 
  -9   2  14      226.81      333.44     48.17 o 
  -8   2  14      293.96      330.78     35.15 o 
  -7   2  14      309.38      349.53     34.95 o 
  -6   2  14     1497.65     1339.16    114.73 o 
  -5   2  14      197.85      248.28     20.57 o 
  -4   2  14      455.44      516.18     27.40 o 
  -3   2  14      120.20      131.64     16.58 o 
  -2   2  14       59.24       45.87     11.36 o 
  -1   2  14       63.43       99.68     13.02 o 
   0   2  14        0.18       11.74      6.51 o 
   1   2  14       26.51       35.72      9.04 o 
   2   2  14      662.98      580.68     23.94 o 
   3   2  14     1968.37     1826.87     69.30 o 
   4   2  14      113.01      164.71     15.52 o 
   5   2  14       11.44        1.66      9.60 o 
   6   2  14      204.79      246.30     19.52 o 
   7   2  14     1112.89     1002.50     32.00 o 
   8   2  14       38.25       52.81     15.64 o 
   9   2  14        0.18       59.02     16.53 o 
  10   2  14       19.35      104.32     28.38 o 
 -11   3  14      247.46      278.84     43.66 o 
 -10   3  14       34.14       58.91     29.33 o 
  -9   3  14       13.77       31.62     16.78 o 
  -8   3  14      261.77      296.44     34.94 o 
  -7   3  14      238.51      279.05     33.25 o 
  -6   3  14      591.38      568.07     37.14 o 
  -5   3  14     1046.80      936.22     62.11 o 
  -4   3  14      313.75      302.13     21.73 o 
  -3   3  14      923.33      826.48     46.46 o 
  -2   3  14      876.11      874.79     45.49 o 
  -1   3  14      124.00      154.90     13.19 o 
   0   3  14       87.62       94.16     10.59 o 
   1   3  14      990.17      812.91     31.53 o 
   2   3  14       65.99       78.65     11.89 o 
   3   3  14       19.01       16.38      9.41 o 
   4   3  14      130.07      143.06     15.17 o 
   5   3  14        9.45       18.21     10.01 o 
   6   3  14        0.19        4.74      9.72 o 
   7   3  14      516.60      522.69     35.20 o 
   8   3  14      432.42      495.08     35.23 o 
   9   3  14        0.66       35.44     16.51 o 
  10   3  14      245.59      324.65     59.58 o 
 -11   4  14       75.74      105.95     34.82 o 
 -10   4  14      861.50      914.20     89.60 o 
  -9   4  14        3.76       38.20     15.36 o 
  -8   4  14     1696.11     1629.11     94.13 o 
  -7   4  14      510.51      552.39     37.55 o 
  -6   4  14        6.39       15.79     15.41 o 
  -5   4  14     1796.51     1672.02    116.68 o 
  -4   4  14      507.94      460.90     28.04 o 
  -3   4  14     4698.52     4414.99    321.44 o 
  -2   4  14      799.89      712.99     37.97 o 
  -1   4  14      443.11      397.63     18.84 o 
   0   4  14      331.04      273.22     18.07 o 
   1   4  14     1766.53     1510.16     88.32 o 
   2   4  14     2437.83     2164.69    102.16 o 
   3   4  14       86.61       89.78     13.01 o 
   4   4  14      309.33      284.73     19.71 o 
   5   4  14      266.02      290.28     19.98 o 
   6   4  14       20.96       29.93     15.06 o 
   7   4  14      965.65      860.37     66.00 o 
   8   4  14      159.81      193.99     25.10 o 
   9   4  14      432.11      484.03     40.44 o 
  10   4  14       55.98      138.39     21.13 o 
 -11   5  14      141.59      313.23     61.06 o 
 -10   5  14      305.94      432.96     52.67 o 
  -9   5  14     1014.85     1045.90     64.07 o 
  -8   5  14     1071.99      954.98     61.69 o 
  -7   5  14        8.96       40.35     21.98 o 
  -6   5  14        7.81       26.03     34.69 o 
  -5   5  14     1700.02     1470.72     86.28 o 
  -4   5  14     1223.20     1069.16    108.22 o 
  -3   5  14     1657.06     1413.19    128.45 o 
  -2   5  14      500.36      518.16     26.09 o 
  -1   5  14      460.28      486.04     19.72 o 
   0   5  14     1075.05     1031.84     75.03 o 
   1   5  14     1191.32     1077.02     59.81 o 
   2   5  14      448.85      405.99     21.12 o 
   3   5  14     1435.34     1175.98     51.93 o 
   4   5  14      610.38      553.37     25.07 o 
   5   5  14      171.42      191.94     21.14 o 
   6   5  14      292.54      393.32     31.77 o 
   7   5  14        1.73        9.29     17.99 o 
   8   5  14       43.40      111.55     23.02 o 
   9   5  14      305.96      385.62     41.24 o 
 -10   6  14      109.90      134.64     36.58 o 
  -9   6  14      296.64      334.52     45.87 o 
  -8   6  14       78.57      145.38     31.72 o 
  -7   6  14     1483.51     1367.13    148.40 o 
  -6   6  14        6.90       39.44     22.85 o 
  -5   6  14      450.69      469.02     53.47 o 
  -4   6  14      635.01      554.07     55.23 o 
  -3   6  14      499.07      437.64     21.97 o 
  -2   6  14       20.48       28.88     11.16 o 
  -1   6  14      345.94      349.10     23.29 o 
   0   6  14       84.98       80.14     14.62 o 
   1   6  14      196.62      202.24     20.20 o 
   2   6  14     1521.37     1316.25     87.50 o 
   3   6  14     1812.42     1651.11     83.04 o 
   4   6  14      283.46      325.62     24.81 o 
   5   6  14       30.31       64.56     17.01 o 
   6   6  14      133.77      155.64     22.18 o 
   7   6  14       31.53       64.65     15.52 o 
   8   6  14        3.96       68.34     13.91 o 
   9   6  14        1.21       63.69     21.09 o 
 -10   7  14      101.87      118.45     25.59 o 
  -9   7  14       67.27      124.12     65.72 o 
  -8   7  14      243.86      309.09     56.53 o 
  -7   7  14      181.95      270.82     43.13 o 
  -6   7  14      446.81      469.50     75.74 o 
  -5   7  14     2502.74     2143.83    224.37 o 
  -4   7  14     1512.00     1270.66    177.03 o 
  -3   7  14      152.13      175.56     17.38 o 
  -2   7  14       39.77       64.04     12.61 o 
  -1   7  14       11.54       12.93     12.55 o 
   0   7  14      584.87      550.82     27.01 o 
   1   7  14       12.96       28.55     12.53 o 
   2   7  14      309.14      307.14     24.87 o 
   3   7  14        1.00        9.08     11.14 o 
   4   7  14      228.47      303.08     28.44 o 
   5   7  14      163.38      167.95     21.83 o 
   6   7  14      279.86      341.91     30.06 o 
   7   7  14      516.93      526.51     35.58 o 
   8   7  14       32.63      133.08     17.85 o 
  -9   8  14      152.02      183.49     30.25 o 
  -8   8  14      286.59      328.56     44.73 o 
  -7   8  14      103.37      154.98     63.41 o 
  -6   8  14      451.86      547.77     52.67 o 
  -5   8  14      725.57      732.69     78.28 o 
  -4   8  14       14.15       40.91     33.67 o 
  -3   8  14     1203.15     1157.16     69.10 o 
  -2   8  14      229.51      322.09     22.24 o 
  -1   8  14      601.48      569.19     29.56 o 
   0   8  14        3.67       28.26     15.80 o 
   1   8  14      315.04      379.16     27.91 o 
   2   8  14       20.30       34.65     12.32 o 
   3   8  14      449.06      447.67     28.33 o 
   4   8  14      447.00      475.74     31.98 o 
   5   8  14      125.67      193.46     21.02 o 
   6   8  14      346.15      424.39     30.58 o 
   7   8  14      488.26      540.62     31.94 o 
  -8   9  14       86.62      164.88     70.90 o 
  -7   9  14      352.08      492.19     48.29 o 
  -6   9  14      195.07      294.84     44.40 o 
  -5   9  14      346.32      429.17    114.03 o 
  -4   9  14      855.74      900.74    156.71 o 
  -3   9  14       38.14       81.96     28.41 o 
  -2   9  14      908.50      792.39     48.90 o 
  -1   9  14      136.94      204.12     20.39 o 
   0   9  14       97.56      132.29     17.89 o 
   1   9  14      262.97      285.54     29.84 o 
   2   9  14       86.45       90.85     15.33 o 
   3   9  14      619.61      576.86     32.35 o 
   4   9  14       74.86      140.72     22.48 o 
   5   9  14      472.30      523.10     45.50 o 
   6   9  14       52.42       59.38     16.37 o 
  -6  10  14        7.67       67.40     21.67 o 
  -5  10  14      322.77      307.87     67.89 o 
  -4  10  14       17.36       36.21     24.02 o 
  -3  10  14      114.86      206.92     35.47 o 
  -2  10  14      134.84      111.70     24.85 o 
  -1  10  14        1.27       54.01     12.09 o 
   0  10  14      176.83      227.70     23.47 o 
   1  10  14       10.51       50.95     15.07 o 
   2  10  14       25.49       47.28     14.36 o 
   3  10  14       19.04       88.56     20.07 o 
   4  10  14       19.74       75.27     19.46 o 
   5  10  14       77.98      152.70     21.82 o 
  -5  11  14      389.57      451.33     84.06 o 
  -4  11  14       39.45       26.33     26.60 o 
  -3  11  14       95.91       95.24     32.05 o 
  -2  11  14       43.38      102.65     19.77 o 
  -1  11  14        0.95       30.40     13.00 o 
   0  11  14       97.19      165.16     17.98 o 
   1  11  14      142.10      236.84     24.69 o 
   2  11  14      125.19      201.87     24.16 o 
   3  11  14        3.67       50.69     14.60 o 
 -12   1  15      104.89      103.35     60.09 o 
 -11   1  15       20.38       47.31     20.13 o 
 -10   1  15     2265.03     2165.48     96.53 o 
  -9   1  15       52.65      123.65     31.60 o 
  -8   1  15      580.05      586.37     39.40 o 
  -7   1  15      137.69      183.18     22.31 o 
  -6   1  15       78.02       93.52     17.69 o 
  -5   1  15     1024.10      939.64     43.35 o 
  -4   1  15        8.89       -2.83     10.02 o 
  -3   1  15      299.91      290.46     20.43 o 
  -2   1  15       60.07       96.38     14.38 o 
  -1   1  15      979.91      683.90     46.15 o 
   0   1  15     1761.79     1619.39     82.89 o 
   1   1  15     2891.24     2851.19    115.09 o 
   2   1  15     6846.78     6389.51    233.25 o 
   3   1  15      267.34      256.98     17.49 o 
   4   1  15      340.17      312.34     19.76 o 
   5   1  15      135.20      125.52     15.57 o 
   6   1  15       83.86      113.90     15.07 o 
   7   1  15       83.77       92.33     13.39 o 
   8   1  15        8.62       53.55     14.55 o 
   9   1  15      218.29      290.63     42.88 o 
  10   1  15       18.05       43.17     21.60 o 
 -11   2  15     1382.39     1269.69     73.85 o 
 -10   2  15       67.42       72.60     21.11 o 
  -9   2  15     1667.72     1440.95     75.94 o 
  -8   2  15     1096.78     1206.85     53.10 o 
  -7   2  15        2.08       17.18     16.48 o 
  -6   2  15     2279.10     2181.35    100.81 o 
  -5   2  15       70.14       94.47     14.94 o 
  -4   2  15     1185.47      978.93     68.84 o 
  -3   2  15       76.35       60.26     13.60 o 
  -2   2  15      960.15      847.92     38.74 o 
  -1   2  15      395.42      358.01     23.61 o 
   0   2  15     1718.40     1702.78     97.85 o 
   1   2  15     7391.18     7092.79    315.63 o 
   2   2  15      112.20      121.82     15.08 o 
   3   2  15     2766.85     2540.57    120.20 o 
   4   2  15      122.80      103.78     13.69 o 
   5   2  15      666.33      611.68     24.45 o 
   6   2  15      191.04      244.08     19.21 o 
   7   2  15       89.26       87.89     14.84 o 
   8   2  15      385.24      455.53     34.17 o 
   9   2  15        8.78       27.03     16.09 o 
  10   2  15      378.45      402.30     52.03 o 
 -11   3  15      152.72      215.07     39.21 o 
 -10   3  15     1276.74     1254.72    100.55 o 
  -9   3  15      836.88      796.29     44.68 o 
  -8   3  15      243.83      326.61     36.08 o 
  -7   3  15      686.27      620.35     39.08 o 
  -6   3  15       75.16       59.18     20.42 o 
  -5   3  15        4.96       23.95     10.15 o 
  -4   3  15      484.65      499.33     25.59 o 
  -3   3  15     1959.01     1690.92    127.67 o 
  -2   3  15      132.53      162.70     18.94 o 
  -1   3  15     3795.64     3720.21    295.29 o 
   0   3  15      800.39      653.53     36.05 o 
   1   3  15      962.96      966.88     61.74 o 
   2   3  15     6616.20     6040.49    299.70 o 
   3   3  15      548.81      480.92     26.01 o 
   4   3  15      925.69      784.19     27.70 o 
   5   3  15       55.73       38.84     12.79 o 
   6   3  15      218.74      235.36     19.21 o 
   7   3  15      234.77      245.83     26.71 o 
   8   3  15      330.45      354.61     30.33 o 
   9   3  15      214.99      321.52     31.83 o 
  10   3  15       10.30       48.55     30.21 o 
 -11   4  15       19.89      -21.15     22.26 o 
 -10   4  15        5.78       71.96     31.41 o 
  -9   4  15      654.57      656.70     51.29 o 
  -8   4  15      391.10      456.35     37.50 o 
  -7   4  15      463.63      481.76     37.67 o 
  -6   4  15      586.96      651.02     40.50 o 
  -5   4  15      315.47      307.04     22.63 o 
  -4   4  15      279.12      318.58     22.24 o 
  -3   4  15     1080.16      911.71     71.16 o 
  -2   4  15      183.59      190.11     19.60 o 
  -1   4  15        8.08        8.90     11.71 o 
   0   4  15     3353.49     3007.03    234.28 o 
   1   4  15      564.39      516.28     30.28 o 
   2   4  15      310.08      306.14     19.16 o 
   3   4  15       89.41       90.58     13.66 o 
   4   4  15      557.12      494.91     22.29 o 
   5   4  15      388.63      395.37     22.74 o 
   6   4  15       51.34       88.51     18.47 o 
   7   4  15       52.19      113.61     21.63 o 
   8   4  15       17.78       52.59     14.71 o 
   9   4  15      220.87      308.18     31.17 o 
 -10   5  15        0.41       61.55     18.95 o 
  -9   5  15       32.73      137.70     28.37 o 
  -8   5  15      109.11      193.28     36.73 o 
  -7   5  15       38.66       27.22     20.65 o 
  -6   5  15      402.58      446.80     65.91 o 
  -5   5  15       10.09       81.76     29.94 o 
  -4   5  15     1886.14     1505.60    102.13 o 
  -3   5  15      526.19      497.60     31.73 o 
  -2   5  15      147.29      171.68     23.43 o 
  -1   5  15      402.91      404.40     24.77 o 
   0   5  15      223.13      212.87     16.49 o 
   1   5  15       38.04       45.41     11.13 o 
   2   5  15      595.48      520.11     32.26 o 
   3   5  15       70.01       76.96     14.24 o 
   4   5  15        5.96       15.26     10.56 o 
   5   5  15       17.69       27.77     12.54 o 
   6   5  15      142.40      198.16     23.33 o 
   7   5  15      353.82      448.08     34.49 o 
   8   5  15      256.62      330.41     33.33 o 
   9   5  15      249.64      318.41     31.63 o 
 -10   6  15       11.31       42.60     31.96 o 
  -9   6  15      175.74      244.23     49.42 o 
  -8   6  15      381.85      491.12     58.79 o 
  -7   6  15      352.53      389.51     52.30 o 
  -6   6  15       52.45      100.78     40.83 o 
  -5   6  15       46.20       64.14     30.15 o 
  -4   6  15     4394.09     3451.08    334.04 o 
  -3   6  15     1197.34      885.06     83.56 o 
  -2   6  15      319.41      363.57     33.59 o 
  -1   6  15       87.84      110.27     14.84 o 
   0   6  15      184.28      199.85     19.16 o 
   1   6  15     2143.51     1663.64     90.24 o 
   2   6  15      124.20       90.11     16.56 o 
   3   6  15      672.83      648.18     29.04 o 
   4   6  15       12.07       17.75     12.29 o 
   5   6  15      899.27      817.24     40.30 o 
   6   6  15      172.75      241.27     26.30 o 
   7   6  15      117.74      157.43     21.16 o 
   8   6  15      371.96      439.98     32.67 o 
  -9   7  15       40.33      121.96     33.39 o 
  -8   7  15      148.34      213.99     37.63 o 
  -7   7  15      626.38      653.59     54.12 o 
  -6   7  15       11.27       37.87     19.92 o 
  -5   7  15      399.23      505.11     56.92 o 
  -4   7  15      121.27      131.21     33.45 o 
  -3   7  15      670.58      589.63     65.53 o 
  -2   7  15      197.43      264.69     34.60 o 
  -1   7  15     1805.18     1548.48    105.79 o 
   0   7  15     1435.85     1165.61     70.71 o 
   1   7  15       36.77       42.39     13.02 o 
   2   7  15     1114.11     1038.36     67.32 o 
   3   7  15       57.71       95.68     16.01 o 
   4   7  15      657.78      607.83     31.98 o 
   5   7  15      107.62      149.94     30.56 o 
   6   7  15       23.61       67.79     14.59 o 
   7   7  15      545.39      609.32     36.47 o 
   8   7  15       39.74      111.23     19.01 o 
  -8   8  15       13.09       83.67     36.39 o 
  -7   8  15       14.80       70.59     41.29 o 
  -6   8  15      645.98      605.94     83.09 o 
  -5   8  15      182.59      227.91     39.90 o 
  -4   8  15       10.43       25.61     38.10 o 
  -3   8  15      147.14      190.08     31.17 o 
  -2   8  15      877.98      812.80     49.37 o 
  -1   8  15      111.86      182.97     18.34 o 
   0   8  15      606.94      585.57     32.71 o 
   1   8  15      197.65      246.38     22.11 o 
   2   8  15      811.66      739.49     39.83 o 
   3   8  15      458.30      417.21     28.81 o 
   4   8  15       53.50       83.56     17.69 o 
   5   8  15        5.60       42.75     15.91 o 
   6   8  15      102.75      190.82     22.10 o 
   7   8  15      240.12      309.07     37.59 o 
  -7   9  15        1.16       45.43     20.35 o 
  -6   9  15       97.69      180.80     31.37 o 
  -5   9  15        6.75       36.87     28.87 o 
  -4   9  15      264.76      366.01     76.11 o 
  -3   9  15      215.72      303.08     47.11 o 
  -2   9  15     1440.86     1295.51     95.44 o 
  -1   9  15      263.13      287.72     24.42 o 
   0   9  15      447.56      473.40     39.20 o 
   1   9  15      235.93      308.47     26.47 o 
   2   9  15      481.64      497.72     33.62 o 
   3   9  15      100.95      144.16     19.95 o 
   4   9  15       71.37      106.20     19.45 o 
   5   9  15      113.46      171.42     22.76 o 
   6   9  15       84.58      129.44     21.03 o 
  -6  10  15      225.38      275.86     45.68 o 
  -5  10  15        0.17       48.57     25.17 o 
  -4  10  15      591.85      658.10     58.61 o 
  -3  10  15      636.59      557.28     89.05 o 
  -2  10  15        1.88       48.50     29.65 o 
  -1  10  15      544.58      533.20     38.98 o 
   0  10  15      353.34      365.53     32.20 o 
   1  10  15       12.23       63.87     17.99 o 
   2  10  15      131.56      214.21     22.17 o 
   3  10  15      219.48      236.50     26.81 o 
   4  10  15      198.80      216.85     24.94 o 
  -4  11  15      423.80      371.33     76.39 o 
  -3  11  15      303.08      413.27     75.84 o 
  -2  11  15      257.09      244.42     56.81 o 
  -1  11  15       85.52       94.80     29.10 o 
   0  11  15      178.78      219.00     21.80 o 
   1  11  15       15.36       62.01     13.64 o 
   2  11  15       88.89       99.26     18.48 o 
 -11   0  16     1103.48      962.24     91.08 o 
 -10   0  16       10.81       58.38     31.13 o 
  -9   0  16     1590.75     1480.90    112.42 o 
  -8   0  16      306.49      273.33     63.09 o 
  -7   0  16       50.90       81.87     22.24 o 
  -6   0  16     3739.07     3162.69    425.28 o 
  -5   0  16     1015.09      819.19     50.52 o 
  -4   0  16      311.00      371.43     31.44 o 
  -3   0  16     1075.17      897.89     58.06 o 
  -2   0  16      182.36      233.08     27.41 o 
  -1   0  16      846.42      766.32     57.44 o 
   0   0  16      804.77      556.11     36.87 o 
   1   0  16      158.91       86.19     22.20 o 
   2   0  16     3216.48     2737.70    210.17 o 
   3   0  16      799.97      790.11     46.01 o 
   4   0  16       72.90       98.66     20.16 o 
   5   0  16        4.66       14.60     15.14 o 
   6   0  16      808.15      680.21     53.01 o 
   7   0  16       86.75      105.39     20.29 o 
   8   0  16      444.93      420.41     35.44 o 
   9   0  16       44.25      103.64     32.88 o 
  10   0  16      167.69      239.06     54.31 o 
 -11   1  16       10.43       14.79     20.04 o 
 -10   1  16     1278.56     1224.88     83.00 o 
  -9   1  16        0.37       19.35     22.96 o 
  -8   1  16      752.91      721.81     41.34 o 
  -7   1  16      580.24      587.65     30.49 o 
  -6   1  16      101.21      127.47     21.09 o 
  -5   1  16     1981.51     1779.62    106.05 o 
  -4   1  16      799.39      714.01     65.28 o 
  -3   1  16        7.07        9.66      9.99 o 
  -2   1  16      573.74      531.84     24.14 o 
  -1   1  16      127.59      118.54     16.54 o 
   0   1  16      212.01      243.47     20.41 o 
   1   1  16      420.49      420.72     25.12 o 
   2   1  16     8242.32     7841.88    268.99 o 
   3   1  16       22.52       25.76     10.17 o 
   4   1  16      907.94      816.39     26.23 o 
   5   1  16      341.38      387.32     22.59 o 
   6   1  16       84.36      110.98     14.90 o 
   7   1  16      289.41      344.44     22.74 o 
   8   1  16        3.86       45.52     14.25 o 
   9   1  16       81.49       76.04     23.22 o 
  10   1  16        8.21       62.49     24.43 o 
 -11   2  16      103.84      113.66     26.00 o 
 -10   2  16       34.98       99.79     27.05 o 
  -9   2  16       14.37       42.95     21.80 o 
  -8   2  16     1594.66     1520.41     60.19 o 
  -7   2  16      134.54      182.19     27.55 o 
  -6   2  16      607.60      588.93     27.42 o 
  -5   2  16     1440.63     1318.90     72.91 o 
  -4   2  16       82.45       61.76     13.94 o 
  -3   2  16     1081.96     1068.36     79.85 o 
  -2   2  16      148.56      171.47     17.86 o 
  -1   2  16      666.39      692.70     45.48 o 
   0   2  16      181.29      200.24     19.51 o 
   1   2  16        8.33        5.58      9.43 o 
   2   2  16       72.73      118.70     13.90 o 
   3   2  16        2.04        3.73      9.45 o 
   4   2  16       36.65       42.21     11.97 o 
   5   2  16       18.27       35.02     11.51 o 
   6   2  16     1156.28     1067.02     30.93 o 
   7   2  16      171.34      198.28     18.75 o 
   8   2  16       53.22       90.85     17.16 o 
   9   2  16       10.21       49.47     15.73 o 
  10   2  16        5.45       77.96     35.42 o 
 -11   3  16        1.58       11.32     53.25 o 
 -10   3  16      437.44      420.53     53.79 o 
  -9   3  16        1.62       61.42     18.06 o 
  -8   3  16      193.21      285.03     33.94 o 
  -7   3  16      192.48      215.28     30.85 o 
  -6   3  16        3.48        3.44     16.84 o 
  -5   3  16      381.21      432.93     25.05 o 
  -4   3  16        2.39       10.02     11.48 o 
  -3   3  16      747.69      659.19     52.14 o 
  -2   3  16        2.33        4.81     10.86 o 
  -1   3  16      260.47      244.33     20.51 o 
   0   3  16       56.47       68.38     13.91 o 
   1   3  16      373.85      394.60     25.40 o 
   2   3  16     1621.16     1534.69     85.33 o 
   3   3  16      206.77      235.91     17.98 o 
   4   3  16       98.32      147.47     16.11 o 
   5   3  16        0.12       22.81     10.46 o 
   6   3  16      238.35      261.73     20.68 o 
   7   3  16      154.16      192.01     24.97 o 
   8   3  16       14.11       68.76     14.63 o 
   9   3  16       99.62      170.74     23.56 o 
 -11   4  16      251.67      416.41     72.88 o 
 -10   4  16       19.21       35.29     21.25 o 
  -9   4  16      727.29      697.70     51.55 o 
  -8   4  16        4.38       79.83     24.40 o 
  -7   4  16     1040.28      994.92     83.44 o 
  -6   4  16        6.93       43.93     19.19 o 
  -5   4  16       73.65       83.65     14.11 o 
  -4   4  16     1982.70     1810.07    127.66 o 
  -3   4  16      711.17      650.94     48.89 o 
  -2   4  16      433.52      360.23     34.72 o 
  -1   4  16      137.06      119.73     18.20 o 
   0   4  16      539.62      484.38     28.45 o 
   1   4  16     2676.41     2457.86    136.58 o 
   2   4  16      748.84      702.49     33.86 o 
   3   4  16     2144.75     1805.71     86.52 o 
   4   4  16       95.10       93.65     14.12 o 
   5   4  16      577.32      564.89     27.20 o 
   6   4  16      402.36      420.58     33.07 o 
   7   4  16      140.46      188.61     22.94 o 
   8   4  16      360.49      435.90     34.33 o 
   9   4  16       14.04       95.64     15.80 o 
 -10   5  16      148.24      196.03     32.97 o 
  -9   5  16      167.75      176.17     32.78 o 
  -8   5  16      310.86      443.74     53.03 o 
  -7   5  16      159.87      264.55     42.77 o 
  -6   5  16       76.89      143.13     35.10 o 
  -5   5  16     1799.43     1714.00    102.81 o 
  -4   5  16      215.70      235.39     27.35 o 
  -3   5  16      141.57      170.81     29.42 o 
  -2   5  16       24.48       27.03     15.28 o 
  -1   5  16        1.11       -2.88     13.53 o 
   0   5  16       83.36       99.24     21.43 o 
   1   5  16     1117.74      955.18     55.33 o 
   2   5  16      873.48      746.10     47.15 o 
   3   5  16      141.50      174.92     17.99 o 
   4   5  16      451.64      447.83     31.48 o 
   5   5  16       19.23       65.24     17.27 o 
   6   5  16       54.12       68.65     16.54 o 
   7   5  16       85.85      123.18     18.96 o 
   8   5  16       91.66      140.66     17.75 o 
   9   5  16      129.86      191.84     20.28 o 
 -10   6  16      134.74      201.34     32.24 o 
  -9   6  16       52.57       77.17     25.12 o 
  -8   6  16      320.75      337.68     69.19 o 
  -7   6  16       36.17       90.98     26.78 o 
  -6   6  16     1369.76     1146.75     80.41 o 
  -5   6  16      647.93      613.64    109.60 o 
  -4   6  16       39.66       82.35     15.21 o 
  -3   6  16       91.03      133.61     22.04 o 
  -2   6  16      140.84      131.09     22.67 o 
  -1   6  16      151.47      190.68     25.51 o 
   0   6  16       35.78       39.72     16.99 o 
   1   6  16       62.17       79.26     14.24 o 
   2   6  16      146.41      158.80     18.98 o 
   3   6  16      183.03      227.61     22.17 o 
   4   6  16      200.80      234.72     22.45 o 
   5   6  16      285.72      291.24     35.19 o 
   6   6  16     1365.48     1203.51     66.75 o 
   7   6  16       67.51      107.15     17.72 o 
   8   6  16        4.00       59.76     16.44 o 
  -9   7  16        3.04        8.63     39.12 o 
  -8   7  16      176.24      218.82     38.37 o 
  -7   7  16      232.90      255.81     39.84 o 
  -6   7  16      491.92      600.13     67.62 o 
  -5   7  16       29.30       79.52     26.37 o 
  -4   7  16     1237.47     1227.53     84.84 o 
  -3   7  16      341.21      398.84     51.94 o 
  -2   7  16        0.42       30.69     14.62 o 
  -1   7  16      402.07      392.21     34.53 o 
   0   7  16      360.87      335.80     32.07 o 
   1   7  16      127.19      143.81     20.43 o 
   2   7  16      125.47      138.11     17.96 o 
   3   7  16       21.64       48.40     13.58 o 
   4   7  16      150.87      188.99     20.96 o 
   5   7  16      925.80      879.78     42.99 o 
   6   7  16      427.85      429.30     31.27 o 
   7   7  16       55.76       95.39     16.21 o 
  -8   8  16        7.86      -27.78     18.52 o 
  -7   8  16       56.73       92.16     31.54 o 
  -6   8  16       25.08       71.24     23.83 o 
  -5   8  16      297.25      386.44     50.95 o 
  -4   8  16     1254.60     1089.97    261.92 o 
  -3   8  16       38.42      106.95     26.60 o 
  -2   8  16      732.26      762.79     56.93 o 
  -1   8  16      914.01      907.41     60.53 o 
   0   8  16      454.97      478.99     35.62 o 
   1   8  16       46.37       68.49     13.53 o 
   2   8  16      304.04      298.41     24.44 o 
   3   8  16       43.46       73.63     13.70 o 
   4   8  16      175.39      321.10     28.77 o 
   5   8  16      133.03      206.28     37.23 o 
   6   8  16        8.43       80.75     15.08 o 
  -7   9  16      105.49      199.74     32.85 o 
  -6   9  16      311.86      433.22     74.82 o 
  -5   9  16      479.64      546.10     79.49 o 
  -4   9  16       37.99       93.06     38.70 o 
  -3   9  16      601.59      550.18     53.33 o 
  -2   9  16       13.22       83.67     18.79 o 
  -1   9  16      801.00      775.16     76.97 o 
   0   9  16      874.83      823.98     49.62 o 
   1   9  16      140.55      234.09     21.59 o 
   2   9  16      264.84      306.76     25.36 o 
   3   9  16        6.18       71.23     13.13 o 
   4   9  16      178.08      241.35     23.53 o 
   5   9  16      142.91      202.43     24.37 o 
  -5  10  16       81.68       98.45     26.07 o 
  -4  10  16      127.41      173.76     33.54 o 
  -3  10  16       10.70       60.80     30.71 o 
  -2  10  16       50.18       86.00     35.01 o 
  -1  10  16       42.24      103.12     22.02 o 
   0  10  16       41.19       66.67     19.37 o 
   1  10  16       97.87      151.42     26.78 o 
   2  10  16       60.37       46.52     13.91 o 
   3  10  16       11.63       59.76     16.19 o 
   4  10  16       19.96       52.39     15.27 o 
  -3  11  16        2.60        3.60     26.23 o 
  -2  11  16        2.53       10.53     26.79 o 
  -1  11  16       51.06       90.15     34.82 o 
   0  11  16        6.97       56.92     23.19 o 
   1  11  16      286.64      420.85     44.59 o 
 -11   1  17      397.82      467.43     58.32 o 
 -10   1  17      275.70      338.52     48.61 o 
  -9   1  17     1739.26     1593.55     82.43 o 
  -8   1  17       39.42       62.16     24.23 o 
  -7   1  17     1465.84     1325.49     45.86 o 
  -6   1  17     2285.39     1922.92    168.89 o 
  -5   1  17      387.41      422.88     27.99 o 
  -4   1  17      234.55      254.10     23.18 o 
  -3   1  17      595.69      544.69     39.77 o 
  -2   1  17       93.74       77.55     14.51 o 
  -1   1  17       55.79       58.57     13.91 o 
   0   1  17      521.32      458.45     26.33 o 
   1   1  17     2296.32     2059.67     74.31 o 
   2   1  17      344.01      410.44     26.77 o 
   3   1  17     1223.53     1088.04     40.87 o 
   4   1  17      147.49      140.07     16.00 o 
   5   1  17      357.95      393.82     24.27 o 
   6   1  17      388.28      413.50     24.62 o 
   7   1  17      295.08      383.16     24.33 o 
   8   1  17      137.03      186.46     23.13 o 
   9   1  17        9.77       59.34     23.23 o 
 -11   2  17      186.24      212.88     38.01 o 
 -10   2  17     1479.14     1293.47     74.53 o 
  -9   2  17      591.27      617.59     56.40 o 
  -8   2  17      328.73      351.10     38.24 o 
  -7   2  17     1626.27     1510.01     72.00 o 
  -6   2  17       19.56       28.65     11.84 o 
  -5   2  17     1327.47     1203.15     37.72 o 
  -4   2  17        4.64        5.61     10.61 o 
  -3   2  17      453.43      435.22     27.13 o 
  -2   2  17      715.26      618.95     27.92 o 
  -1   2  17      861.54      772.39     29.52 o 
   0   2  17      834.38      835.81     40.93 o 
   1   2  17       40.89       35.80     13.47 o 
   2   2  17     7278.37     7020.81    256.19 o 
   3   2  17      554.79      536.27     22.50 o 
   4   2  17     2469.66     2203.14     60.33 o 
   5   2  17     1171.13     1046.71     39.81 o 
   6   2  17      537.04      545.91     25.27 o 
   7   2  17      453.09      473.20     25.05 o 
   8   2  17        9.32       65.43     14.93 o 
   9   2  17       23.01       59.57     15.89 o 
 -11   3  17      522.39      591.40     54.18 o 
 -10   3  17        3.42       47.43     22.43 o 
  -9   3  17     1213.29     1188.21     55.09 o 
  -8   3  17     1114.80     1064.26     64.41 o 
  -7   3  17     1304.59     1157.00     52.87 o 
  -6   3  17     3074.30     2788.08    169.99 o 
  -5   3  17      887.36      699.09     29.43 o 
  -4   3  17      231.55      231.10     22.38 o 
  -3   3  17     1906.64     1640.73    132.03 o 
  -2   3  17       66.62       50.72     15.28 o 
  -1   3  17        9.57       11.34     11.31 o 
   0   3  17      708.46      648.40     30.00 o 
   1   3  17     1642.66     1484.58     83.81 o 
   2   3  17       50.39       48.55     15.05 o 
   3   3  17     3930.31     3406.85    140.79 o 
   4   3  17       21.80       38.85     12.58 o 
   5   3  17     1108.96     1070.11     45.55 o 
   6   3  17      989.40      944.70     46.41 o 
   7   3  17        2.64       42.08     14.94 o 
   8   3  17      360.88      385.91     32.62 o 
   9   3  17        7.39       45.47     15.90 o 
 -10   4  17      195.85      293.19     62.54 o 
  -9   4  17        6.51       45.38     18.57 o 
  -8   4  17      328.62      468.46     46.87 o 
  -7   4  17      334.50      390.81     52.25 o 
  -6   4  17       10.03       37.37     17.82 o 
  -5   4  17      312.98      319.93     32.90 o 
  -4   4  17      104.55       92.59     15.84 o 
  -3   4  17       92.33       88.28     16.99 o 
  -2   4  17      313.14      301.49     33.96 o 
  -1   4  17     1203.62     1035.54     86.89 o 
   0   4  17       14.41       28.79     13.72 o 
   1   4  17     2906.68     2740.20    123.90 o 
   2   4  17      734.60      638.13     37.84 o 
   3   4  17        4.24        0.26      9.24 o 
   4   4  17     1888.13     1644.03     65.81 o 
   5   4  17       81.34      124.95     14.48 o 
   6   4  17      194.21      187.75     26.75 o 
   7   4  17       22.10       69.85     14.41 o 
   8   4  17      129.74      162.89     20.45 o 
   9   4  17       27.11       98.71     14.08 o 
 -10   5  17      264.34      285.84     91.40 o 
  -9   5  17        5.75       63.69     22.98 o 
  -8   5  17        9.32       76.41     21.56 o 
  -7   5  17      255.94      377.81     63.97 o 
  -6   5  17       34.16       81.39     32.47 o 
  -5   5  17      168.40      226.55     41.74 o 
  -4   5  17       12.74       41.47     14.50 o 
  -3   5  17      743.25      646.22     43.52 o 
  -2   5  17      100.54       67.55     19.53 o 
  -1   5  17     1071.53      918.15     81.88 o 
   0   5  17      370.22      388.08     51.89 o 
   1   5  17      412.01      463.10     45.18 o 
   2   5  17      291.59      285.96     22.97 o 
   3   5  17       82.88       97.50     13.91 o 
   4   5  17       11.87       20.62     10.85 o 
   5   5  17       63.99       93.95     14.68 o 
   6   5  17        0.31       32.95     13.21 o 
   7   5  17        1.51       40.80     15.53 o 
   8   5  17       89.27      145.27     17.77 o 
  -9   6  17      592.97      555.07     53.29 o 
  -8   6  17       85.32      124.19     25.06 o 
  -7   6  17       55.98      111.09     27.26 o 
  -6   6  17      233.41      269.11     54.45 o 
  -5   6  17      816.76      862.51    139.16 o 
  -4   6  17       31.63       65.64     13.10 o 
  -3   6  17      566.87      568.47     49.04 o 
  -2   6  17       93.17      135.06     21.33 o 
  -1   6  17      481.09      475.03     36.28 o 
   0   6  17     2803.46     2347.01    251.52 o 
   1   6  17       32.43       39.99     17.15 o 
   2   6  17     1266.48     1114.76    106.40 o 
   3   6  17      524.54      512.21     35.39 o 
   4   6  17      443.00      483.47     27.87 o 
   5   6  17       73.90      111.37     17.82 o 
   6   6  17      125.50      169.96     21.68 o 
   7   6  17      247.45      344.12     30.20 o 
   8   6  17        6.37       67.17     18.07 o 
  -9   7  17      730.66      725.70     54.41 o 
  -8   7  17      194.41      287.54     47.76 o 
  -7   7  17      227.01      292.38     44.85 o 
  -6   7  17      577.63      660.04     62.67 o 
  -5   7  17      428.90      555.87     96.99 o 
  -4   7  17     2630.07     2338.66    306.67 o 
  -3   7  17      213.94      277.75     42.97 o 
  -2   7  17        6.09       40.79     15.75 o 
  -1   7  17      852.69      792.11     61.62 o 
   0   7  17        5.15      -16.11     24.52 o 
   1   7  17     1630.17     1386.96    116.81 o 
   2   7  17      313.59      321.83     27.93 o 
   3   7  17      762.29      768.84     61.73 o 
   4   7  17      192.57      208.36     20.85 o 
   5   7  17      335.19      377.63     31.80 o 
   6   7  17      553.28      554.71     32.44 o 
   7   7  17       14.60       84.34     15.63 o 
  -8   8  17      204.53      182.51     33.38 o 
  -7   8  17      280.33      376.36     49.99 o 
  -6   8  17      153.20      186.78     42.86 o 
  -5   8  17      424.09      494.00     73.80 o 
  -4   8  17        6.58       60.61     28.91 o 
  -3   8  17      457.56      495.71    114.17 o 
  -2   8  17      285.46      316.76     31.17 o 
  -1   8  17      115.26      184.72     27.51 o 
   0   8  17      177.66      314.53     32.20 o 
   1   8  17      641.38      698.12     75.02 o 
   2   8  17      545.31      551.44     60.52 o 
   3   8  17        1.18       41.44     12.30 o 
   4   8  17      132.71      159.57     19.81 o 
   5   8  17      460.63      519.01     36.93 o 
   6   8  17        0.14       61.71     12.96 o 
  -6   9  17      145.79      268.60     66.65 o 
  -5   9  17        3.02       37.80     18.95 o 
  -4   9  17       14.48       94.37     26.23 o 
  -3   9  17       56.10       72.55     27.73 o 
  -2   9  17      457.33      503.78     53.14 o 
  -1   9  17      371.81      441.81     39.53 o 
   0   9  17      326.01      363.59     33.19 o 
   1   9  17       30.96       83.34     17.82 o 
   2   9  17       35.68       92.47     17.95 o 
   3   9  17      152.97      204.39     22.09 o 
   4   9  17        3.24       62.27     12.71 o 
   5   9  17       99.76      123.92     19.47 o 
  -5  10  17       96.87      141.07     90.66 o 
  -4  10  17        0.18       38.10     21.03 o 
  -3  10  17       74.18      127.11     61.66 o 
  -2  10  17       25.72       87.11     28.77 o 
  -1  10  17        5.19       39.53     17.72 o 
   0  10  17      493.14      565.81     46.48 o 
   1  10  17      371.00      349.97     39.98 o 
   2  10  17      265.58      252.72     34.70 o 
   3  10  17      167.98      154.38     39.88 o 
 -11   0  18       38.51       51.45     33.53 o 
 -10   0  18      128.21      178.92     49.05 o 
  -9   0  18       44.31       64.75     36.49 o 
  -8   0  18      893.07      815.27     85.07 o 
  -7   0  18       11.08       16.84     17.85 o 
  -6   0  18      430.33      509.30     65.68 o 
  -5   0  18     3330.74     2782.93    445.46 o 
  -4   0  18     1888.78     1704.86    125.72 o 
  -3   0  18      119.93      161.55     26.50 o 
  -2   0  18      332.10      328.30     34.21 o 
  -1   0  18     1637.43     1656.27     98.94 o 
   0   0  18       27.02       31.88     19.35 o 
   1   0  18     1764.96     1466.38     77.53 o 
   2   0  18      175.37      225.32     52.09 o 
   3   0  18      403.36      434.35     39.97 o 
   4   0  18      178.78      191.16     24.12 o 
   5   0  18      320.84      353.00     32.17 o 
   6   0  18     2156.08     1882.09     80.94 o 
   7   0  18      262.27      351.41     34.18 o 
   8   0  18        5.88       49.22     14.50 o 
   9   0  18       15.45       51.64     27.34 o 
 -11   1  18      112.90      168.57     29.99 o 
 -10   1  18        1.48       71.40     36.67 o 
  -9   1  18      266.60      264.07     44.55 o 
  -8   1  18        1.18       39.89     17.75 o 
  -7   1  18      718.19      642.62     33.69 o 
  -6   1  18      744.40      663.99     34.65 o 
  -5   1  18       44.20       73.13     15.50 o 
  -4   1  18      227.79      222.23     23.12 o 
  -3   1  18      470.62      460.61     26.65 o 
  -2   1  18      334.38      361.00     24.94 o 
  -1   1  18       29.99       22.95     12.84 o 
   0   1  18      359.69      392.73     25.87 o 
   1   1  18      792.91      741.13     55.25 o 
   2   1  18      103.84       92.57     17.30 o 
   3   1  18      984.55      843.72     40.25 o 
   4   1  18       19.76       51.18     11.28 o 
   5   1  18      882.72      844.86     39.10 o 
   6   1  18      731.61      697.73     26.89 o 
   7   1  18      181.96      241.32     19.14 o 
   8   1  18       12.51       65.78     21.50 o 
   9   1  18       61.92      143.05     27.33 o 
 -11   2  18        4.10       58.05     32.98 o 
 -10   2  18        0.02       68.28     23.09 o 
  -9   2  18        0.06       37.55     49.60 o 
  -8   2  18      286.72      343.77     38.41 o 
  -7   2  18      239.21      265.80     33.91 o 
  -6   2  18       75.80      118.79     16.91 o 
  -5   2  18       43.29       63.48     14.20 o 
  -4   2  18      319.10      348.42     26.69 o 
  -3   2  18       89.23      102.36     18.12 o 
  -2   2  18      988.48      881.09     31.98 o 
  -1   2  18       51.84       32.93     13.07 o 
   0   2  18      293.26      288.97     23.62 o 
   1   2  18       23.20       52.62     15.38 o 
   2   2  18       88.36       94.11     17.27 o 
   3   2  18       49.31       65.00     17.44 o 
   4   2  18       84.75      105.64     13.60 o 
   5   2  18      144.33      184.18     17.52 o 
   6   2  18      264.81      329.42     22.41 o 
   7   2  18       28.41       50.67     10.81 o 
   8   2  18        0.23       18.58     11.57 o 
   9   2  18       10.75       42.35     13.88 o 
 -10   3  18      178.33      199.00     39.19 o 
  -9   3  18      369.70      444.56     43.17 o 
  -8   3  18      442.07      586.03     44.26 o 
  -7   3  18       21.95       53.63     22.85 o 
  -6   3  18       90.50       89.03     23.15 o 
  -5   3  18      137.72      152.87     18.96 o 
  -4   3  18      519.18      459.90     27.54 o 
  -3   3  18        3.93        5.35     11.53 o 
  -2   3  18       30.46       37.15     15.08 o 
  -1   3  18      415.74      357.88     33.30 o 
   0   3  18       46.09       72.94     16.39 o 
   1   3  18      791.11      655.64     29.85 o 
   2   3  18       29.01       52.32     15.90 o 
   3   3  18      472.77      505.50     28.88 o 
   4   3  18      187.81      222.94     23.56 o 
   5   3  18      375.06      425.04     23.50 o 
   6   3  18       47.46      102.23     13.63 o 
   7   3  18       22.20       71.94     15.17 o 
   8   3  18       13.28       87.10     14.25 o 
   9   3  18       17.61       52.66     12.36 o 
 -10   4  18      585.73      522.82     87.01 o 
  -9   4  18       47.20       50.50     40.55 o 
  -8   4  18      557.61      576.77     88.35 o 
  -7   4  18        0.99       72.02     31.64 o 
  -6   4  18     1138.02     1029.70     74.31 o 
  -5   4  18      938.92      835.70     76.93 o 
  -4   4  18      251.12      290.82     24.02 o 
  -3   4  18       91.95      109.99     18.19 o 
  -2   4  18      838.53      735.61     35.95 o 
  -1   4  18      159.84      180.70     22.37 o 
   0   4  18      920.88      843.12     76.85 o 
   1   4  18      165.44      161.08     19.98 o 
   2   4  18      958.32      893.27     49.21 o 
   3   4  18        3.87       12.18     10.94 o 
   4   4  18     1438.85     1231.49     32.82 o 
   5   4  18      156.70      191.72     17.47 o 
   6   4  18      114.95      189.33     19.95 o 
   7   4  18      445.33      537.53     30.77 o 
   8   4  18       28.02       73.23     15.28 o 
 -10   5  18       15.57       93.36     24.61 o 
  -9   5  18      164.15      221.17     36.44 o 
  -8   5  18        0.23       47.41     44.57 o 
  -7   5  18      436.91      520.74     60.69 o 
  -6   5  18      842.68      773.88    117.77 o 
  -5   5  18       54.41       45.09     24.34 o 
  -4   5  18     1432.44     1121.02    127.38 o 
  -3   5  18      300.36      300.33     29.02 o 
  -2   5  18       13.99       30.77     17.23 o 
  -1   5  18      102.55      128.43     23.78 o 
   0   5  18        9.18       35.01     17.72 o 
   1   5  18      316.60      370.84     34.67 o 
   2   5  18       14.53       31.64     17.79 o 
   3   5  18      129.32      161.64     24.79 o 
   4   5  18      241.05      236.56     20.45 o 
   5   5  18      129.34      191.87     17.66 o 
   6   5  18      580.81      565.75     34.05 o 
   7   5  18      136.62      152.06     20.86 o 
   8   5  18      139.15      201.56     22.24 o 
  -9   6  18      125.94      216.35     36.13 o 
  -8   6  18       15.24       63.29     36.76 o 
  -7   6  18       44.47       76.36     20.53 o 
  -6   6  18      270.05      288.45     45.63 o 
  -5   6  18      599.05      566.46     61.99 o 
  -4   6  18       31.13       48.82     13.15 o 
  -3   6  18        5.69        1.46     14.25 o 
  -2   6  18      375.01      429.55     32.78 o 
  -1   6  18     1198.74     1146.88    117.15 o 
   0   6  18       92.44      117.23     23.09 o 
   1   6  18      142.06      129.48     23.21 o 
   2   6  18       52.29       75.97     19.78 o 
   3   6  18       22.10       38.88     14.70 o 
   4   6  18       81.54      118.11     18.26 o 
   5   6  18      704.77      680.47     34.48 o 
   6   6  18        1.52       37.50     17.93 o 
   7   6  18       53.01      145.59     18.87 o 
  -8   7  18      141.98      210.12     33.51 o 
  -7   7  18      146.46      151.61     27.71 o 
  -6   7  18      668.47      688.29     72.33 o 
  -5   7  18     1172.21     1012.28    215.92 o 
  -4   7  18      128.28      177.06     34.51 o 
  -3   7  18      796.72      705.44     79.66 o 
  -2   7  18      213.09      301.44     30.93 o 
  -1   7  18       15.02       37.73     19.31 o 
   0   7  18     1052.70      915.63     75.38 o 
   1   7  18      718.06      730.13     81.31 o 
   2   7  18       40.86       92.23     20.00 o 
   3   7  18      359.13      403.82     47.06 o 
   4   7  18       21.28       57.65     17.75 o 
   5   7  18      189.10      247.91     26.80 o 
   6   7  18      320.42      369.77     31.35 o 
  -7   8  18        1.39       50.62     21.16 o 
  -6   8  18        1.82       26.08     28.22 o 
  -5   8  18      549.66      568.92     53.42 o 
  -4   8  18      147.96      196.28     85.12 o 
  -3   8  18      273.09      396.49     62.77 o 
  -2   8  18       26.53       69.79     18.07 o 
  -1   8  18      616.31      656.82     37.37 o 
   0   8  18      813.07      763.42     47.65 o 
   1   8  18      270.13      303.05     37.06 o 
   2   8  18      478.16      575.44     54.69 o 
   3   8  18        0.10       24.71     13.12 o 
   4   8  18      103.54      156.59     26.23 o 
   5   8  18        2.71       53.03     15.40 o 
  -6   9  18      226.21      230.48     39.84 o 
  -5   9  18       92.28       75.95     37.78 o 
  -4   9  18      266.07      290.79    113.52 o 
  -3   9  18       21.40       54.43     47.53 o 
  -2   9  18      406.87      528.91     48.69 o 
  -1   9  18      175.53      210.21     25.24 o 
   0   9  18       19.06       89.97     17.65 o 
   1   9  18      602.03      661.05     42.41 o 
   2   9  18       56.75      130.86     31.02 o 
   3   9  18      484.70      459.18     53.36 o 
   4   9  18       20.37      100.95     19.35 o 
  -4  10  18       14.96      102.55     25.90 o 
  -3  10  18      105.86      175.90     85.49 o 
  -2  10  18       25.37       76.26     27.25 o 
  -1  10  18        7.65       51.38     24.19 o 
   0  10  18        9.00       84.75     21.73 o 
   1  10  18       12.62       49.90     17.13 o 
   2  10  18        0.43       35.36     17.36 o 
 -10   1  19       35.73      116.25     27.57 o 
  -9   1  19      185.22      184.34     56.90 o 
  -8   1  19      742.23      725.72     45.21 o 
  -7   1  19      602.10      535.82     31.89 o 
  -6   1  19       78.67      114.30     21.26 o 
  -5   1  19      628.12      568.03     31.97 o 
  -4   1  19       59.60       66.73     16.23 o 
  -3   1  19     1268.20     1230.73     56.70 o 
  -2   1  19        1.24        1.73     10.88 o 
  -1   1  19       33.94       66.60     15.47 o 
   0   1  19      570.76      542.18     31.84 o 
   1   1  19      114.35       91.28     17.86 o 
   2   1  19     1469.57     1357.86     83.98 o 
   3   1  19      377.68      366.97     27.84 o 
   4   1  19      220.25      253.25     24.82 o 
   5   1  19      779.47      770.10     33.52 o 
   6   1  19      521.60      546.41     26.04 o 
   7   1  19      790.48      737.68     26.97 o 
   8   1  19        0.11       46.70     15.97 o 
 -10   2  19      277.55      352.00     51.44 o 
  -9   2  19      401.30      385.16     54.19 o 
  -8   2  19      640.37      631.62     45.36 o 
  -7   2  19      509.06      515.43     41.66 o 
  -6   2  19     6473.80     5506.03    282.88 o 
  -5   2  19       58.46      100.33     16.98 o 
  -4   2  19     2595.31     2296.71    160.84 o 
  -3   2  19     1376.31     1239.76     98.50 o 
  -2   2  19        4.84        7.11     12.10 o 
  -1   2  19       72.97       43.37     14.44 o 
   0   2  19       87.33       93.21     17.28 o 
   1   2  19     2262.54     1921.96    111.62 o 
   2   2  19      322.73      335.38     26.62 o 
   3   2  19     2428.52     2109.42     83.64 o 
   4   2  19      627.35      570.80     32.39 o 
   5   2  19     1090.62     1030.23     51.59 o 
   6   2  19     2486.39     2220.79     80.35 o 
   7   2  19      103.94      112.90     15.48 o 
   8   2  19      315.24      422.79     33.18 o 
 -10   3  19      505.37      632.10    100.87 o 
  -9   3  19       39.02       86.01     20.39 o 
  -8   3  19      862.94      886.97     48.69 o 
  -7   3  19     1269.32     1068.27     98.10 o 
  -6   3  19       99.41      164.77     27.90 o 
  -5   3  19     4151.84     3517.95    269.28 o 
  -4   3  19      833.55      728.44     58.90 o 
  -3   3  19      192.37      214.39     25.96 o 
  -2   3  19     1379.69     1158.75     42.15 o 
  -1   3  19      215.43      244.22     23.08 o 
   0   3  19      234.86      226.03     23.66 o 
   1   3  19      500.51      458.08     29.38 o 
   2   3  19      664.85      640.19     31.63 o 
   3   3  19       18.12       26.71     12.55 o 
   4   3  19     3557.69     2932.17    141.90 o 
   5   3  19      971.78      921.28     44.30 o 
   6   3  19        9.22       59.68     12.34 o 
   7   3  19     1513.79     1382.71     55.21 o 
   8   3  19       98.06      140.03     18.25 o 
 -10   4  19      162.69      120.73     44.99 o 
  -9   4  19      123.69      260.86     37.89 o 
  -8   4  19        0.13       63.32     23.73 o 
  -7   4  19     1429.25     1233.10    150.10 o 
  -6   4  19      230.64      279.40     43.71 o 
  -5   4  19      136.19      191.90     22.24 o 
  -4   4  19      285.24      264.22     23.79 o 
  -3   4  19      299.64      338.58     33.31 o 
  -2   4  19      305.12      306.35     46.86 o 
  -1   4  19        9.02        4.79     13.77 o 
   0   4  19        1.52       19.57     13.08 o 
   1   4  19      109.13       97.28     17.30 o 
   2   4  19      282.56      359.58     25.61 o 
   3   4  19      653.74      600.49     30.73 o 
   4   4  19       34.69       50.09     13.44 o 
   5   4  19      168.12      214.58     22.38 o 
   6   4  19      288.59      380.27     30.79 o 
   7   4  19      161.33      182.09     21.61 o 
   8   4  19      131.18      200.20     22.22 o 
  -9   5  19      257.47      283.18     41.21 o 
  -8   5  19      131.66      207.45     36.71 o 
  -7   5  19       10.54       46.66     24.10 o 
  -6   5  19       54.31       89.26     32.38 o 
  -5   5  19      165.54      198.18     39.30 o 
  -4   5  19       51.95       79.00     16.40 o 
  -3   5  19      462.39      495.55     33.87 o 
  -2   5  19       17.19       38.33     16.84 o 
  -1   5  19      196.74      232.92     37.73 o 
   0   5  19     1140.84     1003.39     78.13 o 
   1   5  19      199.94      181.77     26.10 o 
   2   5  19       19.86       29.62     16.44 o 
   3   5  19      478.58      493.84     69.50 o 
   4   5  19       60.41       64.18     16.55 o 
   5   5  19        4.87       10.74     14.85 o 
   6   5  19       46.71       86.26     21.32 o 
   7   5  19       77.15      141.61     18.10 o 
  -9   6  19       12.04        7.86     25.40 o 
  -8   6  19      622.67      580.35     83.97 o 
  -7   6  19       58.38       99.73     26.04 o 
  -6   6  19      364.76      476.10    119.99 o 
  -5   6  19      195.00      224.45     55.93 o 
  -4   6  19     1064.35      853.07     87.25 o 
  -3   6  19       34.90       63.83     17.97 o 
  -2   6  19      291.12      299.35     34.58 o 
  -1   6  19      567.52      554.45     40.70 o 
   0   6  19       26.93       43.42     16.83 o 
   1   6  19      360.53      426.76     39.44 o 
   2   6  19      213.01      213.39     30.02 o 
   3   6  19       40.45       86.77     17.95 o 
   4   6  19      236.24      284.67     30.47 o 
   5   6  19       80.29      124.37     24.51 o 
   6   6  19      171.28      226.40     32.04 o 
   7   6  19       88.97      162.08     18.28 o 
  -8   7  19      444.67      443.25     53.55 o 
  -7   7  19      167.94      272.38     60.50 o 
  -6   7  19       28.11       87.07     24.80 o 
  -5   7  19      993.76     1044.00    126.27 o 
  -4   7  19      324.19      457.01     72.23 o 
  -3   7  19      600.80      619.32     49.13 o 
  -2   7  19      295.93      368.34     37.62 o 
  -1   7  19      162.12      185.83     33.17 o 
   0   7  19      502.15      556.34     61.26 o 
   1   7  19       21.93       39.32     15.33 o 
   2   7  19      606.72      577.80     38.55 o 
   3   7  19      140.98      196.22     25.71 o 
   4   7  19      873.57      805.98     44.69 o 
   5   7  19      266.71      323.00     38.16 o 
   6   7  19       79.57      156.81     27.86 o 
  -7   8  19       46.67       77.59     19.28 o 
  -6   8  19      463.95      545.23     76.53 o 
  -5   8  19      128.94      229.33     35.13 o 
  -4   8  19      508.69      614.76    120.91 o 
  -3   8  19      621.08      674.54     99.11 o 
  -2   8  19      138.17      172.42     28.05 o 
  -1   8  19      132.25      182.02     27.68 o 
   0   8  19       22.64       85.37     20.83 o 
   1   8  19      238.17      264.00     29.20 o 
   2   8  19       38.52       78.25     21.29 o 
   3   8  19      135.51      242.59     27.39 o 
   4   8  19        1.46       54.17     18.42 o 
   5   8  19       13.71       75.40     17.29 o 
  -5   9  19        0.63       53.94     29.61 o 
  -4   9  19       57.26       74.03     26.61 o 
  -3   9  19       36.66       80.52     24.48 o 
  -2   9  19       12.22       78.65     15.53 o 
  -1   9  19        5.31       88.13     19.88 o 
   0   9  19       81.11      131.88     20.68 o 
   1   9  19      174.54      275.19     58.29 o 
   2   9  19       25.28       58.18     14.71 o 
   3   9  19       96.70      146.82     36.39 o 
  -3  10  19       51.61       96.37     26.32 o 
  -2  10  19      196.05      232.93     57.46 o 
  -1  10  19       29.49      119.53     18.21 o 
   0  10  19      100.56      186.58     28.72 o 
   1  10  19      503.52      511.47     50.04 o 
 -10   0  20        6.31       12.65     27.53 o 
  -8   0  20       47.39       41.47     32.70 o 
  -7   0  20     1538.17     1359.92    144.93 o 
  -6   0  20      572.97      559.98     49.97 o 
  -5   0  20      722.30      611.12     48.89 o 
  -4   0  20     3117.00     2554.53    132.79 o 
  -3   0  20      334.05      347.89     37.19 o 
  -2   0  20       18.22        6.50     18.16 o 
  -1   0  20      345.32      390.69     38.95 o 
   0   0  20      659.80      560.67     47.25 o 
   1   0  20      555.63      581.87     44.05 o 
   2   0  20       93.72      101.91     26.81 o 
   3   0  20     1618.44     1354.76    136.35 o 
   4   0  20        7.04       19.00     18.60 o 
   5   0  20     1247.01     1136.67    112.22 o 
   6   0  20      773.62      713.32     60.32 o 
   7   0  20      319.63      342.02     41.17 o 
   8   0  20      311.52      336.81     37.05 o 
 -10   1  20        2.54       28.75     21.87 o 
  -9   1  20       15.48       13.42     23.97 o 
  -8   1  20        3.81        4.71     20.75 o 
  -7   1  20      139.12      175.70     28.04 o 
  -6   1  20      795.44      718.36     36.22 o 
  -5   1  20      336.21      345.78     27.87 o 
  -4   1  20       76.82      100.55     17.80 o 
  -3   1  20      727.72      686.26     33.19 o 
  -2   1  20      135.37      172.56     20.31 o 
  -1   1  20      358.08      330.97     26.08 o 
   0   1  20      429.19      359.72     27.12 o 
   1   1  20        4.38       11.38     13.06 o 
   2   1  20      467.04      419.08     29.49 o 
   3   1  20       19.45       27.40     13.45 o 
   4   1  20      266.45      269.71     25.54 o 
   5   1  20      312.31      375.73     29.80 o 
   6   1  20      661.49      634.67     35.30 o 
   7   1  20      155.37      237.02     22.20 o 
   8   1  20       26.28       68.20     19.44 o 
 -10   2  20        7.42       -6.23     42.40 o 
  -9   2  20      144.52      170.72     36.75 o 
  -8   2  20       69.01      110.93     23.08 o 
  -7   2  20       12.37       59.97     20.92 o 
  -6   2  20      541.18      560.51     29.86 o 
  -5   2  20       24.92       37.68     13.17 o 
  -4   2  20       32.86       62.43     16.08 o 
  -3   2  20      702.33      627.51     32.04 o 
  -2   2  20       17.67       27.94     12.93 o 
  -1   2  20      423.50      381.24     27.42 o 
   0   2  20       10.92        7.11     12.27 o 
   1   2  20      622.93      575.76     31.37 o 
   2   2  20      503.13      467.64     30.83 o 
   3   2  20        2.72        7.30     12.71 o 
   4   2  20        0.63       12.57     12.76 o 
   5   2  20        1.10       41.28     13.52 o 
   6   2  20        7.67       58.98     13.19 o 
   7   2  20       39.76       64.03     19.94 o 
   8   2  20      124.29      176.36     28.83 o 
 -10   3  20      113.69      156.66     52.65 o 
  -9   3  20      145.07      181.35     36.17 o 
  -8   3  20        1.29       26.70     16.71 o 
  -7   3  20     1285.16     1241.91     56.51 o 
  -6   3  20      188.55      236.80     32.34 o 
  -5   3  20      401.04      446.21     29.92 o 
  -4   3  20       35.30       52.25     12.99 o 
  -3   3  20       84.91      127.44     19.69 o 
  -2   3  20        0.26       14.50     13.14 o 
  -1   3  20        0.84       -2.13     11.06 o 
   0   3  20      142.78      175.84     20.82 o 
   1   3  20        7.43        0.38     11.92 o 
   2   3  20      662.36      621.13     45.40 o 
   3   3  20      268.89      300.00     25.94 o 
   4   3  20        6.89       43.73     13.87 o 
   5   3  20       14.74       25.18     13.14 o 
   6   3  20      139.60      175.88     19.30 o 
   7   3  20      152.03      227.66     27.20 o 
   8   3  20      124.53      189.84     28.27 o 
  -9   4  20        7.90       94.01     35.75 o 
  -8   4  20        3.28       31.54     20.92 o 
  -7   4  20      412.13      429.57     53.10 o 
  -6   4  20     1189.23     1004.22    138.42 o 
  -5   4  20      509.63      537.80     59.21 o 
  -4   4  20      589.80      569.23     59.74 o 
  -3   4  20      111.16      144.29     18.79 o 
  -2   4  20      134.16      157.68     20.88 o 
  -1   4  20     1087.76      917.91     76.35 o 
   0   4  20      193.43      195.94     23.67 o 
   1   4  20       98.09       87.18     16.55 o 
   2   4  20      160.00      182.73     20.34 o 
   3   4  20       40.22       66.44     14.48 o 
   4   4  20        0.88       13.33     12.15 o 
   5   4  20      545.69      552.85     45.48 o 
   6   4  20      151.25      226.61     27.99 o 
   7   4  20      360.92      427.80     44.42 o 
  -9   5  20      165.62      230.92     64.20 o 
  -8   5  20       78.35      120.57     26.77 o 
  -7   5  20        0.43       75.53     28.45 o 
  -6   5  20       24.57       81.62     42.58 o 
  -5   5  20      698.66      642.45     57.35 o 
  -4   5  20       10.17       71.44     15.33 o 
  -3   5  20       28.85       69.33     16.49 o 
  -2   5  20        0.73       10.77     15.76 o 
  -1   5  20       81.59       98.42     20.58 o 
   0   5  20       19.12       56.72     17.95 o 
   1   5  20        0.20       21.80     13.84 o 
   2   5  20       83.92       92.70     27.11 o 
   3   5  20       11.67       49.11     16.01 o 
   4   5  20      198.25      215.76     28.35 o 
   5   5  20      224.64      265.54     25.88 o 
   6   5  20      196.54      198.62     29.59 o 
   7   5  20       40.59      100.84     19.31 o 
  -8   6  20      210.19      297.66     40.22 o 
  -7   6  20       16.50       31.06     50.53 o 
  -6   6  20        4.02       93.35     25.51 o 
  -5   6  20       19.42       55.96     20.97 o 
  -4   6  20      218.16      239.58     25.68 o 
  -3   6  20      668.79      636.86     45.20 o 
  -2   6  20       65.27      102.77     19.20 o 
  -1   6  20      395.37      384.05     35.93 o 
   0   6  20      578.81      638.38     50.72 o 
   1   6  20       87.12      111.13     22.85 o 
   2   6  20       48.70       78.86     19.26 o 
   3   6  20        7.19       68.44     16.44 o 
   4   6  20      127.20      137.28     21.99 o 
   5   6  20        1.24       18.66     17.95 o 
   6   6  20       12.91       52.46     18.63 o 
  -7   7  20      125.41      160.63     28.25 o 
  -6   7  20      181.74      177.14     33.80 o 
  -5   7  20      112.50      181.19     35.02 o 
  -4   7  20      308.10      337.25     86.83 o 
  -3   7  20      117.21      121.18     22.63 o 
  -2   7  20      903.13      867.11     79.61 o 
  -1   7  20      759.14      737.90     40.23 o 
   0   7  20       53.28      103.99     20.37 o 
   1   7  20      353.97      385.53     50.46 o 
   2   7  20      622.52      658.17     51.34 o 
   3   7  20       59.95       97.04     18.97 o 
   4   7  20      464.53      477.51     49.97 o 
   5   7  20        0.63       82.75     17.80 o 
  -6   8  20      118.87      185.98     30.89 o 
  -5   8  20       18.25       65.27     21.73 o 
  -4   8  20      697.74      655.69     86.88 o 
  -3   8  20        0.01       38.34     21.94 o 
  -2   8  20      613.01      652.20     45.44 o 
  -1   8  20       31.48       89.80     24.96 o 
   0   8  20      178.50      261.09     27.15 o 
   1   8  20      298.76      375.02     64.04 o 
   2   8  20       10.50       36.95     14.62 o 
   3   8  20      492.26      464.80     38.28 o 
   4   8  20        0.06       66.58     18.39 o 
  -4   9  20       37.98       66.53     30.85 o 
  -3   9  20      122.51      204.48     46.92 o 
  -2   9  20       42.67      124.99     18.45 o 
  -1   9  20      395.50      491.18     32.99 o 
   0   9  20      225.55      300.20     35.35 o 
   1   9  20       99.51      134.14     38.73 o 
   2   9  20      638.26      642.33     55.22 o 
 -10   1  21       57.80       63.83     34.09 o 
  -9   1  21       52.11       73.80     25.36 o 
  -8   1  21       15.13       56.48     17.59 o 
  -7   1  21      241.17      301.78     36.41 o 
  -6   1  21      893.83      735.30     38.62 o 
  -5   1  21       83.03      116.76     18.28 o 
  -4   1  21     2179.16     1799.78    121.56 o 
  -3   1  21     1347.72     1107.65     50.61 o 
  -2   1  21      393.04      377.59     27.82 o 
  -1   1  21       73.10      109.91     18.33 o 
   0   1  21       90.64      117.54     18.83 o 
   1   1  21      485.83      545.60     32.48 o 
   2   1  21       24.46       30.26     13.02 o 
   3   1  21      103.91      113.47     19.19 o 
   4   1  21       70.30       81.22     16.24 o 
   5   1  21      235.85      294.57     27.23 o 
   6   1  21      893.19      830.55     36.23 o 
   7   1  21       17.28       58.69     11.71 o 
   8   1  21      482.78      559.50     41.39 o 
  -9   2  21      169.92      214.24     39.85 o 
  -8   2  21       60.57      105.02     21.92 o 
  -7   2  21     1777.44     1596.14    126.68 o 
  -6   2  21       41.83       67.27     13.22 o 
  -5   2  21     3352.71     2788.99    192.29 o 
  -4   2  21      406.00      450.61     31.03 o 
  -3   2  21     2338.72     1918.96    132.70 o 
  -2   2  21      590.13      534.48     31.75 o 
  -1   2  21        0.10       27.87     12.79 o 
   0   2  21     1458.23     1221.16     57.85 o 
   1   2  21      331.94      306.16     26.60 o 
   2   2  21      608.49      599.24     32.64 o 
   3   2  21       47.25       47.70     15.16 o 
   4   2  21      433.63      467.12     32.07 o 
   5   2  21     1133.28     1033.49     75.91 o 
   6   2  21      226.72      227.13     22.99 o 
   7   2  21     1203.93     1155.20     71.37 o 
  -9   3  21        0.38       68.99     23.12 o 
  -8   3  21        8.19       14.96     14.86 o 
  -7   3  21      312.72      394.80     41.19 o 
  -6   3  21     2400.37     1979.33    177.80 o 
  -5   3  21      158.69      184.92     20.28 o 
  -4   3  21     2986.84     2545.75    215.63 o 
  -3   3  21     1478.67     1253.89     57.49 o 
  -2   3  21      200.78      237.60     25.03 o 
  -1   3  21     2317.40     1924.31     93.34 o 
   0   3  21       82.04       73.85     18.31 o 
   1   3  21      404.43      451.22     30.99 o 
   2   3  21       29.74       47.92     14.38 o 
   3   3  21      420.75      444.04     31.07 o 
   4   3  21      120.74      162.57     20.62 o 
   5   3  21      186.02      210.24     21.52 o 
   6   3  21      969.84      930.20     36.20 o 
   7   3  21       22.97       82.97     24.79 o 
  -9   4  21        1.81       16.36     20.66 o 
  -8   4  21      296.20      384.13     49.29 o 
  -7   4  21       29.85       98.78     27.16 o 
  -6   4  21      358.76      327.11     64.84 o 
  -5   4  21      589.58      509.42     41.52 o 
  -4   4  21       26.27       70.22     16.35 o 
  -3   4  21      711.42      729.09     55.94 o 
  -2   4  21     1004.50      860.32     42.21 o 
  -1   4  21      247.91      246.81     25.56 o 
   0   4  21      288.96      311.28     28.41 o 
   1   4  21       20.79       27.71     12.55 o 
   2   4  21       17.54       17.27     11.85 o 
   3   4  21      355.84      366.77     28.61 o 
   4   4  21      322.66      330.99     27.11 o 
   5   4  21      211.62      269.04     24.68 o 
   6   4  21      349.69      375.36     43.00 o 
   7   4  21      127.51      183.64     28.53 o 
  -8   5  21       12.63       37.90     20.88 o 
  -7   5  21       98.12      202.19     34.06 o 
  -6   5  21      191.56      244.47     41.35 o 
  -5   5  21      247.99      271.86     43.94 o 
  -4   5  21        1.31       46.21     13.30 o 
  -3   5  21      643.32      520.17     36.18 o 
  -2   5  21        7.85       43.23     19.67 o 
  -1   5  21      415.09      444.73     58.74 o 
   0   5  21       42.46       69.65     19.26 o 
   1   5  21        1.29       24.88     14.22 o 
   2   5  21        1.39       25.08     14.81 o 
   3   5  21       17.26       57.13     16.43 o 
   4   5  21      226.92      246.81     29.56 o 
   5   5  21       37.49       38.86     12.72 o 
   6   5  21       84.75      103.89     24.87 o 
  -8   6  21        0.37       38.80     19.82 o 
  -7   6  21      335.76      294.26     45.35 o 
  -6   6  21      180.70      201.01     33.87 o 
  -5   6  21      815.08      691.12    122.85 o 
  -4   6  21       11.97      141.82     28.56 o 
  -3   6  21      475.98      538.23     58.34 o 
  -2   6  21       72.89      132.52     20.48 o 
  -1   6  21      173.62      252.34     36.57 o 
   0   6  21      568.37      595.12     52.36 o 
   1   6  21       50.65       80.01     18.22 o 
   2   6  21      135.66      216.21     35.44 o 
   3   6  21      317.37      381.26     34.97 o 
   4   6  21      141.70      160.67     28.68 o 
   5   6  21      170.83      268.21     52.40 o 
  -7   7  21       82.62      130.68     25.88 o 
  -6   7  21      545.24      570.16     73.11 o 
  -5   7  21        0.73       36.45     28.22 o 
  -4   7  21      255.89      413.36    101.47 o 
  -3   7  21      539.70      573.69     38.24 o 
  -2   7  21      269.87      279.72     29.71 o 
  -1   7  21      459.46      477.65     36.18 o 
   0   7  21      137.68      183.63     25.94 o 
   1   7  21      571.69      552.16     40.00 o 
   2   7  21      218.18      269.53     33.77 o 
   3   7  21      625.42      624.62     36.26 o 
   4   7  21       38.46       96.13     26.26 o 
  -5   8  21      218.36      286.14     40.38 o 
  -4   8  21      174.83      208.83     37.61 o 
  -3   8  21      216.82      309.08     83.04 o 
  -2   8  21      652.27      701.44     58.61 o 
  -1   8  21       12.59       53.19     14.28 o 
   0   8  21      234.76      324.03     32.85 o 
   1   8  21        4.82       67.62     18.86 o 
   2   8  21       73.26      128.24     18.39 o 
   3   8  21       94.77      133.03     19.82 o 
  -3   9  21        1.28        9.53     23.19 o 
  -2   9  21        9.10       31.86     15.79 o 
  -1   9  21        1.89       41.93     13.05 o 
   0   9  21       18.48       95.81     24.91 o 
   1   9  21        1.23       49.89     16.93 o 
  -9   0  22       55.12       54.68     35.93 o 
  -8   0  22      410.16      491.14     83.41 o 
  -7   0  22      104.84      110.08     27.67 o 
  -6   0  22      119.90      148.69     29.62 o 
  -5   0  22      169.79      156.07     33.64 o 
  -4   0  22       79.91      103.36     22.48 o 
  -3   0  22     2372.67     1899.80     72.67 o 
  -2   0  22        5.26       14.81     15.80 o 
  -1   0  22      389.24      368.25     40.39 o 
   0   0  22      305.07      329.22     38.57 o 
   1   0  22      595.56      550.65     44.85 o 
   2   0  22      376.30      338.49     53.94 o 
   3   0  22       27.50       39.80     19.35 o 
   4   0  22      127.56      128.41     30.61 o 
   5   0  22       75.47      115.08     23.66 o 
   6   0  22       95.23      132.77     25.29 o 
   7   0  22      119.11      183.44     28.35 o 
  -9   1  22       97.26       74.91     25.70 o 
  -8   1  22        7.79       33.31     22.18 o 
  -7   1  22       42.16       77.97     20.86 o 
  -6   1  22       68.06      110.19     19.10 o 
  -5   1  22      149.14      183.10     21.77 o 
  -4   1  22      781.88      683.93     33.14 o 
  -3   1  22        0.33       26.76     12.60 o 
  -2   1  22      196.67      194.35     21.90 o 
  -1   1  22      494.33      505.75     31.79 o 
   0   1  22       55.23       59.93     15.62 o 
   1   1  22      555.52      533.32     37.17 o 
   2   1  22      287.43      286.62     25.95 o 
   3   1  22       36.93       77.44     16.15 o 
   4   1  22        0.45       38.25     12.93 o 
   5   1  22      238.90      265.25     25.10 o 
   6   1  22       11.73       51.33     11.86 o 
   7   1  22       28.42       88.76     13.74 o 
  -9   2  22       81.48      110.55     30.87 o 
  -8   2  22        1.04       48.68     16.94 o 
  -7   2  22        4.21       18.38     26.34 o 
  -6   2  22        0.14       53.04     14.08 o 
  -5   2  22      116.62      126.55     18.35 o 
  -4   2  22       82.76       98.25     17.90 o 
  -3   2  22       88.62      103.17     18.60 o 
  -2   2  22      745.67      694.04     31.52 o 
  -1   2  22      148.10      192.13     20.88 o 
   0   2  22      140.47      136.41     19.54 o 
   1   2  22       32.41       53.38     14.74 o 
   2   2  22      383.38      387.30     29.66 o 
   3   2  22       52.29       76.56     15.39 o 
   4   2  22      122.02      142.44     19.42 o 
   5   2  22        0.05       26.32     12.09 o 
   6   2  22       19.31       65.98     12.63 o 
   7   2  22        3.93       50.63     20.63 o 
  -9   3  22       16.56      102.62     40.55 o 
  -8   3  22       87.55      150.47     46.74 o 
  -7   3  22       21.10       71.42     18.21 o 
  -6   3  22     1185.27     1086.96     60.59 o 
  -5   3  22        0.23       26.82     11.14 o 
  -4   3  22      543.73      517.25     30.18 o 
  -3   3  22       18.63       41.13     14.75 o 
  -2   3  22      341.90      352.23     31.40 o 
  -1   3  22      107.94      128.16     22.25 o 
   0   3  22       73.41      121.24     18.80 o 
   1   3  22      223.96      238.02     24.63 o 
   2   3  22        0.56       16.55     11.72 o 
   3   3  22       47.07       85.74     16.26 o 
   4   3  22       20.82       38.12     12.48 o 
   5   3  22      194.43      242.02     22.79 o 
   6   3  22      196.25      239.99     22.19 o 
   7   3  22       30.28       60.96     15.51 o 
  -8   4  22        7.54       50.29     22.67 o 
  -7   4  22       28.42       80.73     23.15 o 
  -6   4  22       86.74      115.43     26.19 o 
  -5   4  22      576.65      599.05     36.49 o 
  -4   4  22      148.34      206.22     24.13 o 
  -3   4  22      217.88      262.33     28.36 o 
  -2   4  22      128.16      128.70     23.02 o 
  -1   4  22      469.88      460.90     47.36 o 
   0   4  22      488.79      499.12     35.49 o 
   1   4  22      128.71      145.94     19.21 o 
   2   4  22       14.94       41.92     12.38 o 
   3   4  22       33.98       64.56     13.69 o 
   4   4  22      164.98      197.11     20.12 o 
   5   4  22       67.05      144.06     17.41 o 
   6   4  22      442.15      458.48     35.50 o 
  -8   5  22        2.88        8.18     19.61 o 
  -7   5  22        7.29       34.09     17.63 o 
  -6   5  22      115.17      130.96     26.84 o 
  -5   5  22      179.42      241.52     39.23 o 
  -4   5  22      174.61      191.33     24.65 o 
  -3   5  22       38.85       50.08     16.27 o 
  -2   5  22      191.21      234.06     28.13 o 
  -1   5  22      712.36      653.30     41.04 o 
   0   5  22       58.31       77.41     18.89 o 
   1   5  22       10.00       29.61     15.53 o 
   2   5  22      123.65      122.72     20.91 o 
   3   5  22       33.43       77.00     20.78 o 
   4   5  22        0.01       41.19     14.87 o 
   5   5  22        1.09       17.70     11.36 o 
   6   5  22        2.54       25.65     15.05 o 
  -7   6  22       47.78       66.16     67.39 o 
  -6   6  22       28.32       63.92     20.04 o 
  -5   6  22      284.06      310.86     73.30 o 
  -4   6  22       49.15      104.12     26.56 o 
  -3   6  22       46.28      116.65     21.04 o 
  -2   6  22      358.54      380.18     47.22 o 
  -1   6  22       19.01       35.01     19.51 o 
   0   6  22       41.08       85.91     17.27 o 
   1   6  22      121.28      168.67     24.06 o 
   2   6  22       11.97       69.32     16.15 o 
   3   6  22       15.89       73.63     15.88 o 
   4   6  22       25.93       48.17     19.72 o 
   5   6  22       40.32      130.05     23.99 o 
  -6   7  22      630.03      535.27     65.68 o 
  -5   7  22        1.18      100.04     30.48 o 
  -4   7  22        4.80       26.98     17.20 o 
  -3   7  22      229.16      255.10     30.43 o 
  -2   7  22       78.45      118.91     26.24 o 
  -1   7  22        3.59       62.12     19.88 o 
   0   7  22      203.29      297.37     42.54 o 
   1   7  22       72.44      143.49     20.90 o 
   2   7  22      212.41      277.68     30.40 o 
   3   7  22      644.15      624.98     36.14 o 
   4   7  22       58.66       93.48     20.12 o 
  -4   8  22      198.55      229.70     38.10 o 
  -3   8  22       89.01      215.15     55.65 o 
  -2   8  22       14.42       73.29     16.09 o 
  -1   8  22      696.75      706.64     43.32 o 
   0   8  22      100.50      172.49     27.40 o 
   1   8  22      174.74      224.39     26.36 o 
   2   8  22      298.14      373.03     33.21 o 
  -9   1  23       65.68       59.49     24.73 o 
  -8   1  23        5.16       70.56     22.91 o 
  -7   1  23       71.72      147.66     23.58 o 
  -6   1  23      192.87      217.01     25.12 o 
  -5   1  23      210.53      229.14     23.09 o 
  -4   1  23      822.70      672.25     32.92 o 
  -3   1  23      962.71      888.72     34.82 o 
  -2   1  23      712.07      684.91     31.84 o 
  -1   1  23      343.55      348.47     27.95 o 
   0   1  23      529.92      541.64     31.89 o 
   1   1  23      243.14      264.41     25.41 o 
   2   1  23        0.65       24.47     12.23 o 
   3   1  23       40.12       63.82     14.71 o 
   4   1  23      183.51      214.15     23.43 o 
   5   1  23      281.20      338.25     28.07 o 
   6   1  23        5.34       59.73     11.21 o 
  -9   2  23       37.59       85.26     28.50 o 
  -8   2  23      256.91      266.61     33.31 o 
  -7   2  23       81.79      175.84     27.46 o 
  -6   2  23      601.68      586.34     30.79 o 
  -5   2  23      195.08      227.51     23.40 o 
  -4   2  23     1551.72     1265.88     94.51 o 
  -3   2  23      555.62      537.66     34.17 o 
  -2   2  23      791.82      697.33     32.29 o 
  -1   2  23     2729.76     2349.57    146.78 o 
   0   2  23       67.24       66.94     15.64 o 
   1   2  23     1406.10     1232.85     66.15 o 
   2   2  23      286.67      296.87     26.60 o 
   3   2  23       39.78       69.54     14.44 o 
   4   2  23      593.91      572.41     34.44 o 
   5   2  23      353.10      434.41     31.57 o 
   6   2  23      346.60      421.54     31.20 o 
  -8   3  23       23.99       69.41     19.65 o 
  -7   3  23      209.20      287.00     42.16 o 
  -6   3  23       90.44      119.18     22.70 o 
  -5   3  23     1091.45      922.43     42.91 o 
  -4   3  23      283.36      324.14     27.92 o 
  -3   3  23     1720.55     1370.62     94.82 o 
  -2   3  23     1841.60     1651.48     87.51 o 
  -1   3  23      120.16      113.10     18.06 o 
   0   3  23     2958.45     2471.52    138.37 o 
   1   3  23      371.29      367.46     29.30 o 
   2   3  23       75.21      110.98     16.25 o 
   3   3  23       21.76       53.30     13.87 o 
   4   3  23        0.89       42.41     13.54 o 
   5   3  23      199.59      233.91     26.24 o 
   6   3  23      305.10      316.81     25.99 o 
  -8   4  23       10.94       72.12     30.44 o 
  -7   4  23        4.50       25.04     18.66 o 
  -6   4  23        0.24       75.93     30.94 o 
  -5   4  23      384.94      384.40     34.09 o 
  -4   4  23      596.54      535.83     42.27 o 
  -3   4  23       51.27       43.89     14.43 o 
  -2   4  23       39.07       71.03     19.87 o 
  -1   4  23      454.37      517.88     72.08 o 
   0   4  23        0.44       29.91     17.06 o 
   1   4  23      185.49      263.30     24.42 o 
   2   4  23        6.26       46.78     11.92 o 
   3   4  23       92.36      115.70     16.26 o 
   4   4  23       13.03       72.37     12.95 o 
   5   4  23        2.06       52.51     12.98 o 
  -7   5  23       47.54      164.40     29.25 o 
  -6   5  23       85.23      121.46     26.18 o 
  -5   5  23       14.52       99.18     22.83 o 
  -4   5  23      189.59      209.76     32.37 o 
  -3   5  23        2.51       57.44     28.23 o 
  -2   5  23       24.25       71.18     24.65 o 
  -1   5  23       97.61      118.39     39.54 o 
   0   5  23      103.30      139.33     22.02 o 
   1   5  23      119.98      135.51     22.01 o 
   2   5  23      133.69      164.03     22.32 o 
   3   5  23       21.42       83.65     26.08 o 
   4   5  23       15.17       34.01     13.85 o 
   5   5  23       94.62      140.15     18.17 o 
  -6   6  23      622.06      719.46    107.43 o 
  -5   6  23      205.48      294.72     38.31 o 
  -4   6  23      143.45      197.32     34.56 o 
  -3   6  23       10.79       81.90     14.02 o 
  -2   6  23      140.22      157.32     22.25 o 
  -1   6  23      243.54      287.20     32.84 o 
   0   6  23      157.73      203.52     29.59 o 
   1   6  23      391.50      492.13     49.09 o 
   2   6  23       42.01       71.52     14.97 o 
   3   6  23      497.09      463.81     53.64 o 
   4   6  23      147.20      198.92     29.17 o 
  -5   7  23      576.86      549.05     81.10 o 
  -4   7  23       23.53       48.50     20.00 o 
  -3   7  23      160.07      230.22     45.77 o 
  -2   7  23     1251.15     1112.81    103.34 o 
  -1   7  23        9.63       58.01     14.98 o 
   0   7  23     1043.99      920.74     44.64 o 
   1   7  23      159.35      189.88     23.37 o 
   2   7  23      318.98      378.44     34.80 o 
   3   7  23       50.37       95.91     17.02 o 
  -3   8  23      292.45      344.96     47.94 o 
  -2   8  23       78.28      166.02     21.72 o 
  -1   8  23      700.22      722.51     79.05 o 
   0   8  23        0.45       82.75     24.83 o 
  -8   0  24       25.85       94.96     36.95 o 
  -7   0  24       34.23      106.39     23.17 o 
  -6   0  24      320.20      415.59     51.86 o 
  -5   0  24       38.50       95.82     23.58 o 
  -4   0  24      499.18      509.71     42.25 o 
  -3   0  24       12.62       37.84     17.30 o 
  -2   0  24     1053.80      893.17     50.31 o 
  -1   0  24      356.85      428.59     46.09 o 
   0   0  24      320.95      312.81     37.66 o 
   1   0  24      131.51      206.42     33.43 o 
   2   0  24      150.07      205.68     42.51 o 
   3   0  24      428.38      450.95     45.86 o 
   4   0  24       26.13       50.95     18.21 o 
   5   0  24       26.91       40.65     17.40 o 
   6   0  24      190.29      230.54     31.78 o 
  -8   1  24        2.42       69.10     21.42 o 
  -7   1  24       46.34       64.51     16.63 o 
  -6   1  24      101.13      169.94     22.11 o 
  -5   1  24      120.33      191.26     22.24 o 
  -4   1  24      144.69      177.14     21.45 o 
  -3   1  24       19.97       45.24     12.51 o 
  -2   1  24        9.20       46.34     13.00 o 
  -1   1  24      437.48      467.01     32.16 o 
   0   1  24      387.03      365.97     29.60 o 
   1   1  24       27.77       68.40     14.09 o 
   2   1  24       17.43       29.35     12.58 o 
   3   1  24        3.92       50.08     12.14 o 
   4   1  24       91.55       99.82     15.71 o 
   5   1  24       49.25      101.06     15.62 o 
   6   1  24       14.56       49.08     12.07 o 
  -8   2  24        1.50       48.42     17.23 o 
  -7   2  24      187.40      249.61     31.90 o 
  -6   2  24        0.37       50.59     11.72 o 
  -5   2  24        6.24       45.69     12.73 o 
  -4   2  24        3.40       31.87     11.99 o 
  -3   2  24      176.64      214.21     24.21 o 
  -2   2  24        4.38       46.41     13.32 o 
  -1   2  24      108.56      146.89     19.23 o 
   0   2  24       13.84       46.55     13.85 o 
   1   2  24       30.98       62.88     14.48 o 
   2   2  24       54.87       67.69     13.78 o 
   3   2  24       96.74      120.35     17.20 o 
   4   2  24       11.68       70.92     13.43 o 
   5   2  24       57.25       90.53     14.45 o 
  -8   3  24      127.50      154.74     30.25 o 
  -7   3  24      721.95      617.80     67.62 o 
  -6   3  24        3.76       41.19     20.40 o 
  -5   3  24      416.15      415.41     29.57 o 
  -4   3  24      131.55      186.34     20.63 o 
  -3   3  24       53.21      100.56     16.26 o 
  -2   3  24       71.11      105.00     17.34 o 
  -1   3  24      614.01      605.18     44.04 o 
   0   3  24       96.93      142.56     17.58 o 
   1   3  24        6.33       34.72     12.36 o 
   2   3  24       34.23       69.44     12.91 o 
   3   3  24       36.65       60.92     12.96 o 
   4   3  24      354.72      401.14     29.91 o 
   5   3  24       85.97      119.36     15.52 o 
  -7   4  24        3.10       36.63     34.96 o 
  -6   4  24       57.97      111.47     27.77 o 
  -5   4  24       17.86       59.11     16.60 o 
  -4   4  24      161.77      158.19     20.91 o 
  -3   4  24        1.87       44.82     13.16 o 
  -2   4  24      729.43      664.38     40.86 o 
  -1   4  24      585.77      584.80     48.86 o 
   0   4  24      437.91      444.31     38.82 o 
   1   4  24      549.19      533.42     34.91 o 
   2   4  24        1.27       27.88     11.60 o 
   3   4  24       10.20       47.57     12.00 o 
   4   4  24       11.03       40.92     11.30 o 
   5   4  24       84.28      104.13     15.75 o 
  -6   5  24       51.09      100.02     25.18 o 
  -5   5  24        2.42       71.62     22.40 o 
  -4   5  24      167.04      249.39     25.84 o 
  -3   5  24      262.65      250.25     43.98 o 
  -2   5  24       18.21       62.17     14.85 o 
  -1   5  24      112.69      156.05     21.87 o 
   0   5  24      132.17      205.37     25.80 o 
   1   5  24        3.28       33.12     13.25 o 
   2   5  24      168.10      176.57     30.48 o 
   3   5  24        0.78       20.24     21.17 o 
   4   5  24       56.97       95.44     17.16 o 
  -5   6  24      133.81      208.35     78.75 o 
  -4   6  24      105.22      176.92     61.29 o 
  -3   6  24      135.22      168.44     29.56 o 
  -2   6  24        1.83       58.19     17.81 o 
  -1   6  24       78.71      103.40     25.44 o 
   0   6  24       22.41       72.66     15.90 o 
   1   6  24      139.53      165.61     32.94 o 
   2   6  24      124.25      130.42     24.96 o 
   3   6  24        7.14       61.53     14.57 o 
  -4   7  24        5.06       34.57     20.57 o 
  -3   7  24        1.49       43.92     13.36 o 
  -2   7  24        7.15       58.76     14.19 o 
  -1   7  24        9.35       74.27     16.11 o 
   0   7  24        0.51       56.21     25.55 o 
   1   7  24      333.04      360.58     46.56 o 
  -7   1  25        2.02       60.57     21.63 o 
  -6   1  25       30.81       48.64     15.07 o 
  -5   1  25       33.16       42.09     15.76 o 
  -4   1  25        2.34       54.05     14.63 o 
  -3   1  25       75.04      112.13     16.34 o 
  -2   1  25      190.23      196.89     20.72 o 
  -1   1  25      965.07      845.50     41.41 o 
   0   1  25        0.03       31.51     13.00 o 
   1   1  25      829.55      710.19     33.25 o 
   2   1  25        6.82       44.09     12.91 o 
   3   1  25        5.38       25.76     10.26 o 
   4   1  25      452.68      488.79     31.94 o 
   5   1  25       10.26       44.15     11.90 o 
  -7   2  25     1148.18      922.89     86.15 o 
  -6   2  25      144.03      210.32     20.84 o 
  -5   2  25       96.80      157.89     19.24 o 
  -4   2  25        0.70       48.45     12.77 o 
  -3   2  25      386.67      381.99     34.10 o 
  -2   2  25     1492.57     1245.33     85.58 o 
  -1   2  25       60.44      102.37     17.64 o 
   0   2  25     2802.81     2315.56    183.77 o 
   1   2  25      382.72      345.24     27.58 o 
   2   2  25      276.93      310.24     27.01 o 
   3   2  25      463.00      503.35     32.27 o 
   4   2  25       90.93      128.30     16.43 o 
   5   2  25      563.55      579.74     33.75 o 
  -7   3  25      318.13      284.81     43.23 o 
  -6   3  25       22.76       97.90     22.90 o 
  -5   3  25        4.81       44.79     13.16 o 
  -4   3  25      855.93      704.48     40.42 o 
  -3   3  25      322.80      336.18     37.04 o 
  -2   3  25      207.69      243.29     25.80 o 
  -1   3  25     2011.87     1725.85    101.97 o 
   0   3  25        9.41       50.90     12.76 o 
   1   3  25      905.74      780.86     36.97 o 
   2   3  25      368.27      390.88     29.20 o 
   3   3  25       74.16      102.26     15.63 o 
   4   3  25      294.48      344.82     27.70 o 
  -6   4  25        5.61       60.56     32.19 o 
  -5   4  25       21.90       86.83     23.99 o 
  -4   4  25       56.60       92.04     17.34 o 
  -3   4  25      163.89      206.01     25.63 o 
  -2   4  25        2.04       63.92     15.40 o 
  -1   4  25       67.97       95.27     17.16 o 
   0   4  25      717.89      672.27     67.17 o 
   1   4  25      238.70      274.35     26.30 o 
   2   4  25       89.44      109.11     16.55 o 
   3   4  25      156.22      186.85     21.59 o 
   4   4  25       41.87       65.70     14.42 o 
  -5   5  25       72.33      125.21     26.36 o 
  -4   5  25       47.65       47.12     19.51 o 
  -3   5  25      358.00      377.88     38.38 o 
  -2   5  25       12.19       61.02     25.12 o 
  -1   5  25        2.83       73.92     16.86 o 
   0   5  25        4.85       69.74     22.17 o 
   1   5  25       46.98       71.86     15.61 o 
   2   5  25       44.51       66.61     15.03 o 
   3   5  25       38.80       62.72     15.71 o 
  -4   6  25      106.33      101.55     26.57 o 
  -3   6  25      113.42      160.98     31.10 o 
  -2   6  25      190.36      224.98     62.44 o 
  -1   6  25        0.14       53.15     14.03 o 
   0   6  25      145.14      223.74     35.11 o 
   1   6  25       75.48      120.05     17.87 o 
   2   6  25      305.06      374.88     34.18 o 
  -7   0  26       86.73       88.55     25.17 o 
  -6   0  26       33.41       73.19     19.29 o 
  -5   0  26        1.50       35.64     29.56 o 
  -4   0  26      135.23      144.05     23.85 o 
  -3   0  26        4.22       50.57     16.05 o 
  -2   0  26       20.27       70.24     20.11 o 
  -1   0  26     1077.70      883.06     63.64 o 
   0   0  26      844.96      730.06     75.78 o 
   1   0  26      301.70      311.79     53.31 o 
   2   0  26       56.40       97.46     25.63 o 
   3   0  26      222.03      237.52     32.15 o 
   4   0  26       61.14      127.50     28.77 o 
  -7   1  26        8.95       85.84     19.72 o 
  -6   1  26        4.70       52.62     18.35 o 
  -5   1  26        3.17       50.34     12.45 o 
  -4   1  26      104.72      150.56     18.29 o 
  -3   1  26      355.54      375.72     29.08 o 
  -2   1  26      105.96      133.53     16.35 o 
  -1   1  26       31.14       72.88     16.52 o 
   0   1  26      397.98      418.93     31.62 o 
   1   1  26      452.61      523.89     40.04 o 
   2   1  26       34.92       53.73     12.72 o 
   3   1  26      346.81      349.07     28.03 o 
   4   1  26       78.71      101.15     15.46 o 
  -6   2  26       64.47      118.11     16.69 o 
  -5   2  26        3.02       59.84     12.27 o 
  -4   2  26      128.77      167.30     20.55 o 
  -3   2  26        7.09       56.93     13.67 o 
  -2   2  26       13.06       44.34     11.84 o 
  -1   2  26      116.10      140.90     17.65 o 
   0   2  26        6.04       41.02     16.63 o 
   1   2  26       61.34      105.47     14.55 o 
   2   2  26      119.07      161.67     17.86 o 
   3   2  26       40.34       84.41     14.71 o 
   4   2  26        7.94       69.52     13.71 o 
  -6   3  26      379.02      300.62     42.94 o 
  -5   3  26       20.54       61.92     13.11 o 
  -4   3  26       25.20       75.61     14.71 o 
  -3   3  26        3.65       65.48     13.70 o 
  -2   3  26      233.89      305.44     27.17 o 
  -1   3  26      401.66      489.31     38.64 o 
   0   3  26        0.21       69.12     13.12 o 
   1   3  26       37.88       68.33     12.35 o 
   2   3  26        7.25       85.38     13.07 o 
   3   3  26       68.70      118.24     20.43 o 
  -5   4  26       12.53       47.08     17.93 o 
  -4   4  26        0.44       47.44     12.82 o 
  -3   4  26       77.41      108.90     16.49 o 
  -2   4  26      140.21      121.63     17.97 o 
  -1   4  26      273.11      310.71     54.72 o 
   0   4  26      243.27      237.65     34.07 o 
   1   4  26       27.11       60.58     17.11 o 
   2   4  26      211.48      238.30     24.11 o 
   3   4  26        2.19       57.37     22.77 o 
  -4   5  26        1.09       40.17     18.08 o 
  -3   5  26       25.33       74.14     22.53 o 
  -2   5  26        1.05       32.72     19.29 o 
  -1   5  26      114.84      199.06     24.56 o 
   0   5  26       66.58      113.78     22.06 o 
   1   5  26      176.68      271.37     43.27 o 
   2   5  26        7.46       41.31     12.91 o 
  -2   6  26       54.35       91.94     17.26 o 
  -1   6  26       71.97       96.63     15.90 o 
  -6   1  27       75.28      109.45     15.95 o 
  -5   1  27        5.49       74.88     13.89 o 
  -4   1  27        5.63       73.84     16.27 o 
  -3   1  27       90.15      165.36     17.87 o 
  -2   1  27      376.39      373.60     28.09 o 
  -1   1  27        1.37       64.98     11.63 o 
   0   1  27      688.14      677.04     34.01 o 
   1   1  27       27.16       66.41     12.36 o 
   2   1  27       45.16       79.19     14.51 o 
   3   1  27      177.08      232.27     23.11 o 
  -5   2  27      322.35      334.65     31.91 o 
  -4   2  27       20.23       40.76     12.87 o 
  -3   2  27       43.15      106.46     15.41 o 
  -2   2  27       27.84       69.36     12.39 o 
  -1   2  27      820.63      791.14     47.31 o 
   0   2  27       46.15       63.35     13.69 o 
   1   2  27      786.63      682.23     32.28 o 
   2   2  27      150.72      198.11     20.00 o 
   3   2  27      334.99      315.28     26.27 o 
  -5   3  27      155.09      120.70     17.88 o 
  -4   3  27       70.50      126.27     17.44 o 
  -3   3  27        6.96       16.32     28.24 o 
  -2   3  27      455.21      402.69     36.45 o 
  -1   3  27      340.53      387.49     46.09 o 
   0   3  27     1164.34     1053.19     62.81 o 
   1   3  27      360.35      317.90     26.27 o 
   2   3  27      288.44      279.97     25.02 o 
  -4   4  27        0.69       66.97     17.55 o 
  -3   4  27        5.60       30.43     14.09 o 
  -2   4  27       20.26       81.07     28.65 o 
  -1   4  27      139.67      135.48     23.76 o 
   0   4  27      102.72      160.98     34.74 o 
   1   4  27      155.15      243.40     26.70 o 
  -2   5  27      127.67      214.29     34.89 o 
  -1   5  27       48.53       96.05     15.34 o 
  -5   0  28       99.15      156.72     28.60 o 
  -4   0  28        2.64       16.75     13.25 o 
  -3   0  28        3.54       49.77     15.05 o 
  -2   0  28      114.41      129.29     20.33 o 
  -1   0  28       23.57       32.53     25.99 o 
   0   0  28      253.84      275.82     39.58 o 
   1   0  28       40.39       66.12     18.72 o 
   2   0  28       87.23      111.87     24.51 o 
  -4   1  28        0.21       38.60     17.61 o 
  -3   1  28       53.39      112.44     13.73 o 
  -2   1  28       26.18       78.45     11.64 o 
  -1   1  28       62.43      122.87     20.10 o 
   0   1  28       57.04       88.26     19.00 o 
   1   1  28      139.64      188.01     19.58 o 
   2   1  28      159.55      159.41     18.69 o 
  -4   2  28        1.79       45.32     12.21 o 
  -3   2  28        8.81       48.92     17.47 o 
  -2   2  28        0.12       45.71     11.01 o 
  -1   2  28       16.69      100.29     14.22 o 
   0   2  28       78.87      132.43     19.18 o 
   1   2  28        0.85       50.19     11.85 o 
  -3   3  28      301.42      272.72     27.62 o 
  -2   3  28       18.60       78.29     16.42 o 
  -1   3  28        7.20       61.49     13.74 o 
   0   3  28      108.44      149.41     17.94 o 
  -2   1  29        8.00       56.42     15.35 o 
  -1   1  29       51.50       82.56     16.44 o 
                                                 
